# Supplementary material for: Transcriptome Analysis of Chinese Cabbage Provides Insights into the Basis of Understanding the Lignin Affected by Low Temperature
Source: Genes (Basel). 2022 Nov 10;13(11):2084. doi: 10.3390/genes13112084 (PMC9690211; doi:10.3390/genes13112084)
Supplement: Supplementary file 1 [file genes-13-02084-s001.zip]

Archive with 6 entries (6 files):
- Figure S1.png
- Figure S2.png
- Figure S3.png
- Figure S4.png
- Figure S5.png
- Supplementary Tables.xlsx
