# Supplementary material for: Transcriptome Analysis of Chinese Cabbage Provides Insights into the Basis of Understanding the Lignin Affected by Low Temperature
Source: Genes (Basel). 2022 Nov 10;13(11):2084. doi: 10.3390/genes13112084 (PMC9690211; doi:10.3390/genes13112084)
Supplement: Supplementary file 1 [file genes-13-02084-s001.zip › Supplementary Tables.xlsx]

## Sheet: Table S1
Table S1. qRT-PCR specific primers for BrCOMT genes
Gene ID	Gene	Forward (5’ to 3’)	Reverse (5’ to 3’)
BraA01g006200.3C	BrCOMT1	GGATATTGGAGGAGGACTTG	TGGATAAGAAGGAGCATTGG
BraA03g014080.3C	BrCOMT2	GGCGGAGACACAGATAAC	GAGAAGACGGAGGATTCG
BraA07g040330.3C	BrCOMT3	CTAGCCAATTACATTACCTTCC	CCTCTCACCGTCTACTATCT
BraA08g027490.3C	BrCOMT4	ATCAGACAGGATTCACCATC	CCACTCTCAGCACTATCAG
BraA10g012300.3C	BrCOMT5	CCGTATCCTCCGTCTTCT	CGCCATCTTCGTTCTTGA
BraA10g012310.3C	BrCOMT6	ACTGACCTGAGATTCAACAA	CATCAACCAAGGAGACCAA
BraA10g012330.3C	BrCOMT7	CCGTATCCTTCGTCTTCTT	ACACCATCCTCGTTCTTG
newGene_3065	BrCOMT8	GATTACTCACCAGCCACTC	TCCTCCAACATCCACCAA
Actin		GGAGCTGAGAGATTCCGTTG	GAACCACCACTGAGGACGAT

## Sheet: Table S2
Table S2. Statistics of Illumina sequencing data
ID	Total Reads	Clean reads	Clean data	GC Content	≥Q30	Mapped Reads	Uniq Mapped Reads	Multiple Map Reads
0DAT-1	43308868	21654434	6480640214	0.4716	0.939	39,031,155 (90.12%)	37,632,952 (86.89%)	1,398,203 (3.23%)
0DAT-2	42387406	21193703	6343576720	0.4684	0.9386	37,122,518 (87.58%)	35,270,582 (83.21%)	1,851,936 (4.37%)
0DAT-3	41668370	20834185	6229572468	0.4751	0.9397	35,260,729 (84.62%)	32,491,859 (77.98%)	2,768,870 (6.65%)
N-15DAT-1	42744686	21372343	6393711388	0.4499	0.9226	36,302,594 (84.93%)	33,581,172 (78.56%)	2,721,422 (6.37%)
N-15DAT-2	49828490	24914245	7460481268	0.4632	0.9235	42,903,374 (86.10%)	40,404,968 (81.09%)	2,498,406 (5.01%)
N-15DAT-3	42743288	21371644	6396866056	0.4627	0.9224	36,128,666 (84.52%)	33,318,232 (77.95%)	2,810,434 (6.58%)
L-15DAT-1	44627082	22313541	6666111388	0.4726	0.9447	40,211,022 (90.10%)	39,239,741 (87.93%)	971,281 (2.18%)
L-15DAT-2	42651218	21325609	6381654198	0.4729	0.9457	38,703,094 (90.74%)	37,803,613 (88.63%)	899,481 (2.11%)
L-15DAT-3	53985964	26992982	8074635114	0.4717	0.9408	48,890,503 (90.56%)	47,766,684 (88.48%)	1,123,819 (2.08%)
N-25DAT-1	48226804	24113402	7207443312	0.47	0.94	43,395,092 (89.98%)	42,315,886 (87.74%)	1,079,206 (2.24%)
N-25DAT-2	47980534	23990267	7161179360	0.4687	0.9459	43,277,234 (90.20%)	42,207,650 (87.97%)	1,069,584 (2.23%)
N-25DAT-3	46204356	23102178	6890156780	0.4704	0.9351	41,550,638 (89.93%)	40,568,273 (87.80%)	982,365 (2.13%)
L-25DAT-1	41651664	20825832	6226565700	0.4726	0.9473	37,849,920 (90.87%)	36,983,957 (88.79%)	865,963 (2.08%)
L-25DAT-2	41294852	20647426	6173107892	0.4729	0.9423	37,432,478 (90.65%)	36,557,040 (88.53%)	875,438 (2.12%)
L-25DAT-3	40667870	20333935	6069418932	0.4748	0.9454	36,872,008 (90.67%)	36,019,639 (88.57%)	852,369 (2.10%)
N-35DAT-1	42842240	21421120	6408854032	0.4456	0.9224	36,207,331 (84.51%)	33,402,504 (77.97%)	2,804,827 (6.55%)
N-35DAT-2	40811108	20405554	6109421152	0.4514	0.9163	34,544,161 (84.64%)	32,641,992 (79.98%)	1,902,169 (4.66%)
N-35DAT-3	41669138	20834569	6233279630	0.4507	0.9183	35,552,226 (85.32%)	33,802,082 (81.12%)	1,750,144 (4.20%)
L-35DAT-1	38591856	19295928	5772208296	0.46	0.9219	32,364,276 (83.86%)	29,347,254 (76.05%)	3,017,022 (7.82%)
L-35DAT-2	43074706	21537353	6448494250	0.4502	0.9165	34,371,274 (79.79%)	31,244,491 (72.54%)	3,126,783 (7.26%)
L-35DAT-3	43195868	21597934	6461945094	0.4535	0.9231	37,405,093 (86.59%)	35,168,217 (81.42%)	2,236,876 (5.18%)
N-45DAT-1	43087646	21543823	6445102168	0.4617	0.9227	36,731,447 (85.25%)	33,988,356 (78.88%)	2,743,091 (6.37%)
N-45DAT-2	43128310	21564155	6461507544	0.4536	0.9192	36,289,289 (84.14%)	32,496,634 (75.35%)	3,792,655 (8.79%)
N-45DAT-3	42034762	21017381	6288826568	0.4608	0.9201	35,378,949 (84.17%)	32,713,561 (77.83%)	2,665,388 (6.34%)
L-45DAT-1	49558042	24779021	7377772166	0.4559	0.915	34,972,459 (70.57%)	31,562,272 (63.69%)	3,410,187 (6.88%)
L-45DAT-2	42258534	21129267	6315158678	0.4478	0.9177	35,827,572 (84.78%)	33,171,726 (78.50%)	2,655,846 (6.28%)
L-45DAT-3	42828168	21414084	6407963086	0.4512	0.922	36,133,355 (84.37%)	34,129,725 (79.69%)	2,003,630 (4.68%)

## Sheet: Tables S3
Table S3. List of 8845 genes table for WGCNA.
ID	kME	Module
BraA01g000600.3C.gene	0.924687	bisque4
BraA01g000610.3C.gene	0.727018	bisque4
BraA01g000670.3C.gene	0.794986	bisque4
BraA01g001500.3C.gene	0.960352	bisque4
BraA01g001560.3C.gene	0.840262	bisque4
BraA01g001740.3C.gene	0.882357	bisque4
BraA01g002100.3C.gene	0.955737	bisque4
BraA01g002110.3C.gene	0.949986	bisque4
BraA01g002250.3C.gene	0.910087	bisque4
BraA01g002260.3C.gene	0.942632	bisque4
BraA01g003850.3C.gene	0.905631	bisque4
BraA01g004040.3C.gene	0.988943	bisque4
BraA01g005150.3C.gene	0.735754	bisque4
BraA01g005380.3C.gene	0.877764	bisque4
BraA01g006630.3C.gene	0.979249	bisque4
BraA01g007170.3C.gene	0.927105	bisque4
BraA01g007310.3C.gene	0.752143	bisque4
BraA01g007920.3C.gene	0.791259	bisque4
BraA01g007940.3C.gene	0.818808	bisque4
BraA01g008370.3C.gene	0.879811	bisque4
BraA01g008590.3C.gene	0.753743	bisque4
BraA01g009030.3C.gene	0.883155	bisque4
BraA01g009230.3C.gene	0.839292	bisque4
BraA01g009560.3C.gene	0.923452	bisque4
BraA01g009720.3C.gene	0.932319	bisque4
BraA01g009970.3C.gene	0.905988	bisque4
BraA01g010020.3C.gene	0.818475	bisque4
BraA01g010080.3C.gene	0.806395	bisque4
BraA01g010420.3C.gene	0.889345	bisque4
BraA01g010450.3C.gene	0.847766	bisque4
BraA01g011080.3C.gene	0.790495	bisque4
BraA01g011090.3C.gene	0.94304	bisque4
BraA01g011150.3C.gene	0.881031	bisque4
BraA01g011340.3C.gene	0.947934	bisque4
BraA01g011610.3C.gene	0.722343	bisque4
BraA01g012730.3C.gene	0.902095	bisque4
BraA01g013200.3C.gene	0.87017	bisque4
BraA01g013230.3C.gene	0.888109	bisque4
BraA01g013380.3C.gene	0.860855	bisque4
BraA01g013510.3C.gene	0.775583	bisque4
BraA01g013640.3C.gene	0.942708	bisque4
BraA01g014010.3C.gene	0.907432	bisque4
BraA01g014300.3C.gene	0.902999	bisque4
BraA01g014620.3C.gene	0.74838	bisque4
BraA01g014790.3C.gene	0.731337	bisque4
BraA01g014850.3C.gene	0.893133	bisque4
BraA01g015130.3C.gene	0.899372	bisque4
BraA01g015180.3C.gene	0.758422	bisque4
BraA01g015230.3C.gene	0.890893	bisque4
BraA01g015350.3C.gene	0.819066	bisque4
BraA01g016710.3C.gene	0.71453	bisque4
BraA01g018130.3C.gene	0.914421	bisque4
BraA01g018670.3C.gene	0.882536	bisque4
BraA01g019690.3C.gene	0.937392	bisque4
BraA01g019890.3C.gene	0.878739	bisque4
BraA01g019940.3C.gene	0.928429	bisque4
BraA01g020750.3C.gene	0.925452	bisque4
BraA01g021880.3C.gene	0.937073	bisque4
BraA01g021990.3C.gene	0.937234	bisque4
BraA01g022140.3C.gene	0.927652	bisque4
BraA01g022150.3C.gene	0.952505	bisque4
BraA01g022180.3C.gene	0.853259	bisque4
BraA01g022200.3C.gene	0.882011	bisque4
BraA01g023290.3C.gene	0.845251	bisque4
BraA01g023760.3C.gene	0.923905	bisque4
BraA01g024150.3C.gene	0.889377	bisque4
BraA01g025470.3C.gene	0.922651	bisque4
BraA01g026750.3C.gene	0.946021	bisque4
BraA01g027230.3C.gene	0.975555	bisque4
BraA01g029180.3C.gene	0.767674	bisque4
BraA01g029190.3C.gene	0.737104	bisque4
BraA01g029990.3C.gene	0.924347	bisque4
BraA01g030050.3C.gene	0.966182	bisque4
BraA01g030410.3C.gene	0.730767	bisque4
BraA01g031200.3C.gene	0.925158	bisque4
BraA01g031220.3C.gene	0.717006	bisque4
BraA01g032170.3C.gene	0.937874	bisque4
BraA01g032350.3C.gene	0.905445	bisque4
BraA01g033620.3C.gene	0.926168	bisque4
BraA01g034010.3C.gene	0.846473	bisque4
BraA01g034860.3C.gene	0.807604	bisque4
BraA01g035640.3C.gene	0.890862	bisque4
BraA01g035920.3C.gene	0.935848	bisque4
BraA01g035980.3C.gene	0.827174	bisque4
BraA01g036240.3C.gene	0.835465	bisque4
BraA01g036310.3C.gene	0.917509	bisque4
BraA01g036560.3C.gene	0.851394	bisque4
BraA01g036660.3C.gene	0.893162	bisque4
BraA01g036790.3C.gene	0.765892	bisque4
BraA01g037030.3C.gene	0.752732	bisque4
BraA01g037150.3C.gene	0.904729	bisque4
BraA01g037160.3C.gene	0.746906	bisque4
BraA01g037490.3C.gene	0.977574	bisque4
BraA01g037580.3C.gene	0.948766	bisque4
BraA01g037960.3C.gene	0.953838	bisque4
BraA01g038660.3C.gene	0.822585	bisque4
BraA01g038790.3C.gene	0.833579	bisque4
BraA01g039410.3C.gene	0.861981	bisque4
BraA01g039450.3C.gene	0.892717	bisque4
BraA01g040390.3C.gene	0.924763	bisque4
BraA01g041410.3C.gene	0.810592	bisque4
BraA01g041660.3C.gene	0.829462	bisque4
BraA01g042100.3C.gene	0.778824	bisque4
BraA01g042720.3C.gene	0.888361	bisque4
BraA01g043230.3C.gene	0.943098	bisque4
BraA01g043240.3C.gene	0.954548	bisque4
BraA01g043260.3C.gene	0.978545	bisque4
BraA01g043400.3C.gene	0.84689	bisque4
BraA01g043790.3C.gene	0.845922	bisque4
BraA01g043990.3C.gene	0.72971	bisque4
BraA01g044340.3C.gene	0.967686	bisque4
BraA02g000130.3C.gene	0.837021	bisque4
BraA02g000160.3C.gene	0.936346	bisque4
BraA02g000400.3C.gene	0.873693	bisque4
BraA02g000780.3C.gene	0.943594	bisque4
BraA02g000860.3C.gene	0.967618	bisque4
BraA02g000900.3C.gene	0.801224	bisque4
BraA02g001460.3C.gene	0.838551	bisque4
BraA02g001530.3C.gene	0.922967	bisque4
BraA02g001730.3C.gene	0.767467	bisque4
BraA02g001820.3C.gene	0.735389	bisque4
BraA02g002460.3C.gene	0.879144	bisque4
BraA02g003220.3C.gene	0.93421	bisque4
BraA02g004450.3C.gene	0.839129	bisque4
BraA02g004730.3C.gene	0.866011	bisque4
BraA02g005910.3C.gene	0.915304	bisque4
BraA02g007050.3C.gene	0.867186	bisque4
BraA02g007270.3C.gene	0.793769	bisque4
BraA02g007720.3C.gene	0.803936	bisque4
BraA02g008190.3C.gene	0.946633	bisque4
BraA02g009060.3C.gene	0.983156	bisque4
BraA02g009300.3C.gene	0.75694	bisque4
BraA02g009650.3C.gene	0.870928	bisque4
BraA02g009720.3C.gene	0.983881	bisque4
BraA02g010090.3C.gene	0.911543	bisque4
BraA02g010250.3C.gene	0.92354	bisque4
BraA02g010670.3C.gene	0.869865	bisque4
BraA02g010710.3C.gene	0.876855	bisque4
BraA02g010740.3C.gene	0.870407	bisque4
BraA02g010770.3C.gene	0.807935	bisque4
BraA02g011480.3C.gene	0.863266	bisque4
BraA02g011510.3C.gene	0.809875	bisque4
BraA02g011820.3C.gene	0.869719	bisque4
BraA02g011960.3C.gene	0.962625	bisque4
BraA02g012200.3C.gene	0.916431	bisque4
BraA02g012310.3C.gene	0.94224	bisque4
BraA02g012580.3C.gene	0.931112	bisque4
BraA02g013690.3C.gene	0.906332	bisque4
BraA02g013860.3C.gene	0.977906	bisque4
BraA02g014480.3C.gene	0.872539	bisque4
BraA02g015080.3C.gene	0.917508	bisque4
BraA02g015160.3C.gene	0.725155	bisque4
BraA02g015170.3C.gene	0.710636	bisque4
BraA02g015180.3C.gene	0.78955	bisque4
BraA02g015190.3C.gene	0.753925	bisque4
BraA02g015490.3C.gene	0.872261	bisque4
BraA02g016320.3C.gene	0.864434	bisque4
BraA02g016770.3C.gene	0.832727	bisque4
BraA02g016930.3C.gene	0.902201	bisque4
BraA02g017120.3C.gene	0.824758	bisque4
BraA02g017380.3C.gene	0.939216	bisque4
BraA02g017760.3C.gene	0.90775	bisque4
BraA02g018640.3C.gene	0.843542	bisque4
BraA02g019300.3C.gene	0.80221	bisque4
BraA02g019480.3C.gene	0.716548	bisque4
BraA02g019850.3C.gene	0.815241	bisque4
BraA02g019900.3C.gene	0.902373	bisque4
BraA02g019990.3C.gene	0.801794	bisque4
BraA02g020040.3C.gene	0.840956	bisque4
BraA02g020140.3C.gene	0.830835	bisque4
BraA02g020240.3C.gene	0.763373	bisque4
BraA02g020340.3C.gene	0.905535	bisque4
BraA02g020350.3C.gene	0.950388	bisque4
BraA02g021020.3C.gene	0.835664	bisque4
BraA02g021090.3C.gene	0.950572	bisque4
BraA02g021720.3C.gene	0.873774	bisque4
BraA02g021820.3C.gene	0.931295	bisque4
BraA02g022700.3C.gene	0.979586	bisque4
BraA02g022910.3C.gene	0.90881	bisque4
BraA02g023560.3C.gene	0.70031	bisque4
BraA02g023960.3C.gene	0.982553	bisque4
BraA02g024490.3C.gene	0.879336	bisque4
BraA02g025180.3C.gene	0.905292	bisque4
BraA02g025510.3C.gene	0.945393	bisque4
BraA02g025530.3C.gene	0.894385	bisque4
BraA02g025580.3C.gene	0.74307	bisque4
BraA02g025710.3C.gene	0.958032	bisque4
BraA02g025790.3C.gene	0.841986	bisque4
BraA02g025920.3C.gene	0.892673	bisque4
BraA02g026170.3C.gene	0.937946	bisque4
BraA02g026380.3C.gene	0.824275	bisque4
BraA02g026740.3C.gene	0.81404	bisque4
BraA02g027180.3C.gene	0.865407	bisque4
BraA02g027340.3C.gene	0.734556	bisque4
BraA02g027540.3C.gene	0.868958	bisque4
BraA02g028140.3C.gene	0.893678	bisque4
BraA02g028540.3C.gene	0.700757	bisque4
BraA02g029390.3C.gene	0.890933	bisque4
BraA02g030820.3C.gene	0.866968	bisque4
BraA02g030980.3C.gene	0.733256	bisque4
BraA02g032300.3C.gene	0.835053	bisque4
BraA02g032370.3C.gene	0.910703	bisque4
BraA02g032380.3C.gene	0.890197	bisque4
BraA02g032520.3C.gene	0.915361	bisque4
BraA02g034180.3C.gene	0.800619	bisque4
BraA02g034550.3C.gene	0.903377	bisque4
BraA02g035180.3C.gene	0.776235	bisque4
BraA02g035280.3C.gene	0.884642	bisque4
BraA02g035850.3C.gene	0.856031	bisque4
BraA02g035960.3C.gene	0.973496	bisque4
BraA02g036130.3C.gene	0.885332	bisque4
BraA02g036490.3C.gene	0.940648	bisque4
BraA02g036540.3C.gene	0.912629	bisque4
BraA02g036960.3C.gene	0.871148	bisque4
BraA02g037220.3C.gene	0.91811	bisque4
BraA02g037510.3C.gene	0.911257	bisque4
BraA02g038570.3C.gene	0.946804	bisque4
BraA02g039180.3C.gene	0.91822	bisque4
BraA02g039790.3C.gene	0.938718	bisque4
BraA02g040370.3C.gene	0.962374	bisque4
BraA02g040480.3C.gene	0.938893	bisque4
BraA02g040690.3C.gene	0.724594	bisque4
BraA02g040820.3C.gene	0.911863	bisque4
BraA02g040840.3C.gene	0.814204	bisque4
BraA02g041560.3C.gene	0.959558	bisque4
BraA02g042010.3C.gene	0.88651	bisque4
BraA02g042290.3C.gene	0.756397	bisque4
BraA02g042950.3C.gene	0.719555	bisque4
BraA02g042960.3C.gene	0.759377	bisque4
BraA02g043100.3C.gene	0.875661	bisque4
BraA02g043700.3C.gene	0.889513	bisque4
BraA02g043710.3C.gene	0.912192	bisque4
BraA02g043810.3C.gene	0.932624	bisque4
BraA02g043870.3C.gene	0.979905	bisque4
BraA02g044070.3C.gene	0.968166	bisque4
BraA02g044320.3C.gene	0.898485	bisque4
BraA02g044380.3C.gene	0.891905	bisque4
BraA02g044480.3C.gene	0.882557	bisque4
BraA02g044500.3C.gene	0.953696	bisque4
BraA02g044520.3C.gene	0.901556	bisque4
BraA02g044630.3C.gene	0.776784	bisque4
BraA02g044900.3C.gene	0.952969	bisque4
BraA02g045000.3C.gene	0.909976	bisque4
BraA02g045030.3C.gene	0.788892	bisque4
BraA02g045070.3C.gene	0.87033	bisque4
BraA02g045110.3C.gene	0.936959	bisque4
BraA02g045420.3C.gene	0.923945	bisque4
BraA02g045630.3C.gene	0.893881	bisque4
BraA03g000260.3C.gene	0.909721	bisque4
BraA03g000480.3C.gene	0.857309	bisque4
BraA03g000670.3C.gene	0.913875	bisque4
BraA03g000720.3C.gene	0.856211	bisque4
BraA03g000810.3C.gene	0.978685	bisque4
BraA03g001110.3C.gene	0.842	bisque4
BraA03g001500.3C.gene	0.905844	bisque4
BraA03g001650.3C.gene	0.926459	bisque4
BraA03g001680.3C.gene	0.837564	bisque4
BraA03g001870.3C.gene	0.790351	bisque4
BraA03g001950.3C.gene	0.961459	bisque4
BraA03g002380.3C.gene	0.964842	bisque4
BraA03g002480.3C.gene	0.944141	bisque4
BraA03g003310.3C.gene	0.94381	bisque4
BraA03g003820.3C.gene	0.954586	bisque4
BraA03g004250.3C.gene	0.950934	bisque4
BraA03g005100.3C.gene	0.747378	bisque4
BraA03g005540.3C.gene	0.83479	bisque4
BraA03g005720.3C.gene	0.951667	bisque4
BraA03g005850.3C.gene	0.757846	bisque4
BraA03g005860.3C.gene	0.925425	bisque4
BraA03g006350.3C.gene	0.939271	bisque4
BraA03g006980.3C.gene	0.80289	bisque4
BraA03g007680.3C.gene	0.841875	bisque4
BraA03g009450.3C.gene	0.921438	bisque4
BraA03g009480.3C.gene	0.888517	bisque4
BraA03g009540.3C.gene	0.894211	bisque4
BraA03g010140.3C.gene	0.841085	bisque4
BraA03g011120.3C.gene	0.726166	bisque4
BraA03g011130.3C.gene	0.715877	bisque4
BraA03g011150.3C.gene	0.973397	bisque4
BraA03g011930.3C.gene	0.776811	bisque4
BraA03g012580.3C.gene	0.894934	bisque4
BraA03g012650.3C.gene	0.78419	bisque4
BraA03g012740.3C.gene	0.921578	bisque4
BraA03g012870.3C.gene	0.858835	bisque4
BraA03g013100.3C.gene	0.890426	bisque4
BraA03g013360.3C.gene	0.893585	bisque4
BraA03g013680.3C.gene	0.925433	bisque4
BraA03g014070.3C.gene	0.946092	bisque4
BraA03g015170.3C.gene	0.919662	bisque4
BraA03g015970.3C.gene	0.874264	bisque4
BraA03g015980.3C.gene	0.898632	bisque4
BraA03g016110.3C.gene	0.882639	bisque4
BraA03g016600.3C.gene	0.871893	bisque4
BraA03g017030.3C.gene	0.965653	bisque4
BraA03g017580.3C.gene	0.840063	bisque4
BraA03g017700.3C.gene	0.799251	bisque4
BraA03g018120.3C.gene	0.870931	bisque4
BraA03g018440.3C.gene	0.85825	bisque4
BraA03g018810.3C.gene	0.94296	bisque4
BraA03g019340.3C.gene	0.906513	bisque4
BraA03g019410.3C.gene	0.923146	bisque4
BraA03g019780.3C.gene	0.918742	bisque4
BraA03g019800.3C.gene	0.909595	bisque4
BraA03g020290.3C.gene	0.824702	bisque4
BraA03g020300.3C.gene	0.862268	bisque4
BraA03g020370.3C.gene	0.962424	bisque4
BraA03g020740.3C.gene	0.774043	bisque4
BraA03g020880.3C.gene	0.88524	bisque4
BraA03g020960.3C.gene	0.712356	bisque4
BraA03g021170.3C.gene	0.781989	bisque4
BraA03g021790.3C.gene	0.873783	bisque4
BraA03g022400.3C.gene	0.867741	bisque4
BraA03g022760.3C.gene	0.966472	bisque4
BraA03g023790.3C.gene	0.851325	bisque4
BraA03g024170.3C.gene	0.70447	bisque4
BraA03g025090.3C.gene	0.923535	bisque4
BraA03g025750.3C.gene	0.879354	bisque4
BraA03g026020.3C.gene	0.74668	bisque4
BraA03g027220.3C.gene	0.898183	bisque4
BraA03g027730.3C.gene	0.898658	bisque4
BraA03g029380.3C.gene	0.896054	bisque4
BraA03g029610.3C.gene	0.967712	bisque4
BraA03g030010.3C.gene	0.890258	bisque4
BraA03g030370.3C.gene	0.900459	bisque4
BraA03g030470.3C.gene	0.865871	bisque4
BraA03g030710.3C.gene	0.824608	bisque4
BraA03g030760.3C.gene	0.854399	bisque4
BraA03g030850.3C.gene	0.895649	bisque4
BraA03g030920.3C.gene	0.753344	bisque4
BraA03g030940.3C.gene	0.892284	bisque4
BraA03g031920.3C.gene	0.702916	bisque4
BraA03g032770.3C.gene	0.945012	bisque4
BraA03g033160.3C.gene	0.833567	bisque4
BraA03g033340.3C.gene	0.856864	bisque4
BraA03g033370.3C.gene	0.965725	bisque4
BraA03g034570.3C.gene	0.935947	bisque4
BraA03g035520.3C.gene	0.729632	bisque4
BraA03g035720.3C.gene	0.820562	bisque4
BraA03g036050.3C.gene	0.779141	bisque4
BraA03g036680.3C.gene	0.945445	bisque4
BraA03g036950.3C.gene	0.854661	bisque4
BraA03g037160.3C.gene	0.778042	bisque4
BraA03g037500.3C.gene	0.826939	bisque4
BraA03g038210.3C.gene	0.913921	bisque4
BraA03g038570.3C.gene	0.826131	bisque4
BraA03g038910.3C.gene	0.777514	bisque4
BraA03g039140.3C.gene	0.920774	bisque4
BraA03g039260.3C.gene	0.737886	bisque4
BraA03g039270.3C.gene	0.829804	bisque4
BraA03g039620.3C.gene	0.782676	bisque4
BraA03g039970.3C.gene	0.925695	bisque4
BraA03g040620.3C.gene	0.929575	bisque4
BraA03g040960.3C.gene	0.866002	bisque4
BraA03g041160.3C.gene	0.929906	bisque4
BraA03g043100.3C.gene	0.928635	bisque4
BraA03g043110.3C.gene	0.792318	bisque4
BraA03g043320.3C.gene	0.830778	bisque4
BraA03g043430.3C.gene	0.896819	bisque4
BraA03g043640.3C.gene	0.929627	bisque4
BraA03g043880.3C.gene	0.866055	bisque4
BraA03g044250.3C.gene	0.925879	bisque4
BraA03g044390.3C.gene	0.921325	bisque4
BraA03g044510.3C.gene	0.735211	bisque4
BraA03g044990.3C.gene	0.733586	bisque4
BraA03g045600.3C.gene	0.806286	bisque4
BraA03g045750.3C.gene	0.848353	bisque4
BraA03g046090.3C.gene	0.883325	bisque4
BraA03g046340.3C.gene	0.840858	bisque4
BraA03g046660.3C.gene	0.987352	bisque4
BraA03g047210.3C.gene	0.84443	bisque4
BraA03g047600.3C.gene	0.828063	bisque4
BraA03g048030.3C.gene	0.914929	bisque4
BraA03g048180.3C.gene	0.852372	bisque4
BraA03g048230.3C.gene	0.910657	bisque4
BraA03g048360.3C.gene	0.784188	bisque4
BraA03g048490.3C.gene	0.711706	bisque4
BraA03g048540.3C.gene	0.851209	bisque4
BraA03g048640.3C.gene	0.87478	bisque4
BraA03g048740.3C.gene	0.808149	bisque4
BraA03g050440.3C.gene	0.805951	bisque4
BraA03g050450.3C.gene	0.729398	bisque4
BraA03g050480.3C.gene	0.83963	bisque4
BraA03g050990.3C.gene	0.886289	bisque4
BraA03g051000.3C.gene	0.912466	bisque4
BraA03g051130.3C.gene	0.797176	bisque4
BraA03g051410.3C.gene	0.88726	bisque4
BraA03g051480.3C.gene	0.804102	bisque4
BraA03g051560.3C.gene	0.833863	bisque4
BraA03g051600.3C.gene	0.882909	bisque4
BraA03g051650.3C.gene	0.743888	bisque4
BraA03g052170.3C.gene	0.879183	bisque4
BraA03g052920.3C.gene	0.80169	bisque4
BraA03g053670.3C.gene	0.86916	bisque4
BraA03g053690.3C.gene	0.976056	bisque4
BraA03g053830.3C.gene	0.919212	bisque4
BraA03g053840.3C.gene	0.749028	bisque4
BraA03g055000.3C.gene	0.942969	bisque4
BraA03g055250.3C.gene	0.859084	bisque4
BraA03g055810.3C.gene	0.871687	bisque4
BraA03g056510.3C.gene	0.757767	bisque4
BraA03g056530.3C.gene	0.878043	bisque4
BraA03g056550.3C.gene	0.837665	bisque4
BraA03g056960.3C.gene	0.804696	bisque4
BraA03g057020.3C.gene	0.951823	bisque4
BraA03g057060.3C.gene	0.795945	bisque4
BraA03g057130.3C.gene	0.952138	bisque4
BraA03g057260.3C.gene	0.884787	bisque4
BraA03g057400.3C.gene	0.895604	bisque4
BraA03g057570.3C.gene	0.900098	bisque4
BraA03g058030.3C.gene	0.86555	bisque4
BraA03g058520.3C.gene	0.900517	bisque4
BraA03g058620.3C.gene	0.799138	bisque4
BraA03g058700.3C.gene	0.952638	bisque4
BraA03g058830.3C.gene	0.90525	bisque4
BraA03g059170.3C.gene	0.837223	bisque4
BraA03g059180.3C.gene	0.841877	bisque4
BraA03g059570.3C.gene	0.890223	bisque4
BraA03g059730.3C.gene	0.914503	bisque4
BraA03g059810.3C.gene	0.938592	bisque4
BraA03g059990.3C.gene	0.810379	bisque4
BraA03g060000.3C.gene	0.937531	bisque4
BraA03g060110.3C.gene	0.895628	bisque4
BraA03g060300.3C.gene	0.900614	bisque4
BraA03g060540.3C.gene	0.742607	bisque4
BraA03g060640.3C.gene	0.964442	bisque4
BraA03g060670.3C.gene	0.715071	bisque4
BraA03g061590.3C.gene	0.902539	bisque4
BraA03g063200.3C.gene	0.93568	bisque4
BraA03g063670.3C.gene	0.849592	bisque4
BraA03g065010.3C.gene	0.899164	bisque4
BraA04g000330.3C.gene	0.877372	bisque4
BraA04g000600.3C.gene	0.822407	bisque4
BraA04g000630.3C.gene	0.8183	bisque4
BraA04g001300.3C.gene	0.898459	bisque4
BraA04g002050.3C.gene	0.970304	bisque4
BraA04g002400.3C.gene	0.84901	bisque4
BraA04g003000.3C.gene	0.781343	bisque4
BraA04g003220.3C.gene	0.844529	bisque4
BraA04g003260.3C.gene	0.838834	bisque4
BraA04g004560.3C.gene	0.950422	bisque4
BraA04g004630.3C.gene	0.905483	bisque4
BraA04g005770.3C.gene	0.904454	bisque4
BraA04g005790.3C.gene	0.900663	bisque4
BraA04g005940.3C.gene	0.761116	bisque4
BraA04g006720.3C.gene	0.897052	bisque4
BraA04g006990.3C.gene	0.891906	bisque4
BraA04g007060.3C.gene	0.944736	bisque4
BraA04g007100.3C.gene	0.934848	bisque4
BraA04g007510.3C.gene	0.959676	bisque4
BraA04g007780.3C.gene	0.97935	bisque4
BraA04g008740.3C.gene	0.919568	bisque4
BraA04g009590.3C.gene	0.96808	bisque4
BraA04g009650.3C.gene	0.84172	bisque4
BraA04g010610.3C.gene	0.724639	bisque4
BraA04g011610.3C.gene	0.943696	bisque4
BraA04g011930.3C.gene	0.839894	bisque4
BraA04g011960.3C.gene	0.910247	bisque4
BraA04g012290.3C.gene	0.891532	bisque4
BraA04g012300.3C.gene	0.759324	bisque4
BraA04g012530.3C.gene	0.952132	bisque4
BraA04g012870.3C.gene	0.943367	bisque4
BraA04g013130.3C.gene	0.892046	bisque4
BraA04g013700.3C.gene	0.923683	bisque4
BraA04g014510.3C.gene	0.9306	bisque4
BraA04g014760.3C.gene	0.842498	bisque4
BraA04g014770.3C.gene	0.852695	bisque4
BraA04g015200.3C.gene	0.861179	bisque4
BraA04g015800.3C.gene	0.874146	bisque4
BraA04g015840.3C.gene	0.820915	bisque4
BraA04g015920.3C.gene	0.745028	bisque4
BraA04g016640.3C.gene	0.829244	bisque4
BraA04g017480.3C.gene	0.777814	bisque4
BraA04g017570.3C.gene	0.963965	bisque4
BraA04g018070.3C.gene	0.843524	bisque4
BraA04g018910.3C.gene	0.849658	bisque4
BraA04g019450.3C.gene	0.929592	bisque4
BraA04g019700.3C.gene	0.858461	bisque4
BraA04g020120.3C.gene	0.839926	bisque4
BraA04g020380.3C.gene	0.886383	bisque4
BraA04g020430.3C.gene	0.841356	bisque4
BraA04g021070.3C.gene	0.975022	bisque4
BraA04g021230.3C.gene	0.759351	bisque4
BraA04g021340.3C.gene	0.943046	bisque4
BraA04g021350.3C.gene	0.87705	bisque4
BraA04g021530.3C.gene	0.911721	bisque4
BraA04g023950.3C.gene	0.899957	bisque4
BraA04g024260.3C.gene	0.86226	bisque4
BraA04g025330.3C.gene	0.925865	bisque4
BraA04g025550.3C.gene	0.917833	bisque4
BraA04g025940.3C.gene	0.961298	bisque4
BraA04g026180.3C.gene	0.78986	bisque4
BraA04g026290.3C.gene	0.950295	bisque4
BraA04g026500.3C.gene	0.896454	bisque4
BraA04g026870.3C.gene	0.841844	bisque4
BraA04g027080.3C.gene	0.951339	bisque4
BraA04g027520.3C.gene	0.796162	bisque4
BraA04g027680.3C.gene	0.823141	bisque4
BraA04g028030.3C.gene	0.930727	bisque4
BraA04g028170.3C.gene	0.963798	bisque4
BraA04g028180.3C.gene	0.975767	bisque4
BraA04g028230.3C.gene	0.782615	bisque4
BraA04g028320.3C.gene	0.891755	bisque4
BraA04g029030.3C.gene	0.719205	bisque4
BraA04g029060.3C.gene	0.803786	bisque4
BraA04g029210.3C.gene	0.880046	bisque4
BraA04g029230.3C.gene	0.81502	bisque4
BraA04g029330.3C.gene	0.928975	bisque4
BraA04g029620.3C.gene	0.810985	bisque4
BraA04g030100.3C.gene	0.744942	bisque4
BraA04g030580.3C.gene	0.725437	bisque4
BraA04g030620.3C.gene	0.764818	bisque4
BraA04g030780.3C.gene	0.8316	bisque4
BraA04g031780.3C.gene	0.968094	bisque4
BraA04g031790.3C.gene	0.910076	bisque4
BraA04g032200.3C.gene	0.840595	bisque4
BraA04g032220.3C.gene	0.762751	bisque4
BraA04g032300.3C.gene	0.755754	bisque4
BraA04g032350.3C.gene	0.97548	bisque4
BraA04g032540.3C.gene	0.908876	bisque4
BraA05g000670.3C.gene	0.845104	bisque4
BraA05g001070.3C.gene	0.811946	bisque4
BraA05g001180.3C.gene	0.781488	bisque4
BraA05g001220.3C.gene	0.759067	bisque4
BraA05g001240.3C.gene	0.932719	bisque4
BraA05g001250.3C.gene	0.877718	bisque4
BraA05g001920.3C.gene	0.89487	bisque4
BraA05g002270.3C.gene	0.838274	bisque4
BraA05g002300.3C.gene	0.9692	bisque4
BraA05g002320.3C.gene	0.887692	bisque4
BraA05g003150.3C.gene	0.839455	bisque4
BraA05g003230.3C.gene	0.883452	bisque4
BraA05g003310.3C.gene	0.811529	bisque4
BraA05g005570.3C.gene	0.929411	bisque4
BraA05g005580.3C.gene	0.858839	bisque4
BraA05g005690.3C.gene	0.835322	bisque4
BraA05g005740.3C.gene	0.742556	bisque4
BraA05g005770.3C.gene	0.797124	bisque4
BraA05g006080.3C.gene	0.960189	bisque4
BraA05g006180.3C.gene	0.878137	bisque4
BraA05g006190.3C.gene	0.860615	bisque4
BraA05g006410.3C.gene	0.893843	bisque4
BraA05g007170.3C.gene	0.907354	bisque4
BraA05g007300.3C.gene	0.921139	bisque4
BraA05g007380.3C.gene	0.837878	bisque4
BraA05g007610.3C.gene	0.863143	bisque4
BraA05g007880.3C.gene	0.859283	bisque4
BraA05g008030.3C.gene	0.889625	bisque4
BraA05g008220.3C.gene	0.785189	bisque4
BraA05g009140.3C.gene	0.893006	bisque4
BraA05g011820.3C.gene	0.935366	bisque4
BraA05g012290.3C.gene	0.84908	bisque4
BraA05g012710.3C.gene	0.94492	bisque4
BraA05g013940.3C.gene	0.941918	bisque4
BraA05g014210.3C.gene	0.86597	bisque4
BraA05g014220.3C.gene	0.928971	bisque4
BraA05g014240.3C.gene	0.961329	bisque4
BraA05g015030.3C.gene	0.935222	bisque4
BraA05g015120.3C.gene	0.785668	bisque4
BraA05g016460.3C.gene	0.928162	bisque4
BraA05g017240.3C.gene	0.883885	bisque4
BraA05g017680.3C.gene	0.811965	bisque4
BraA05g020840.3C.gene	0.90507	bisque4
BraA05g023900.3C.gene	0.965709	bisque4
BraA05g025000.3C.gene	0.868704	bisque4
BraA05g025740.3C.gene	0.953309	bisque4
BraA05g026050.3C.gene	0.953629	bisque4
BraA05g026070.3C.gene	0.749137	bisque4
BraA05g026570.3C.gene	0.711355	bisque4
BraA05g027350.3C.gene	0.923632	bisque4
BraA05g027420.3C.gene	0.889966	bisque4
BraA05g027740.3C.gene	0.826333	bisque4
BraA05g028290.3C.gene	0.919501	bisque4
BraA05g029670.3C.gene	0.956392	bisque4
BraA05g029800.3C.gene	0.916254	bisque4
BraA05g030000.3C.gene	0.865604	bisque4
BraA05g030050.3C.gene	0.735152	bisque4
BraA05g030110.3C.gene	0.82126	bisque4
BraA05g030230.3C.gene	0.962035	bisque4
BraA05g030530.3C.gene	0.936081	bisque4
BraA05g030630.3C.gene	0.98514	bisque4
BraA05g031130.3C.gene	0.913677	bisque4
BraA05g031280.3C.gene	0.858059	bisque4
BraA05g031590.3C.gene	0.820174	bisque4
BraA05g031610.3C.gene	0.962153	bisque4
BraA05g031790.3C.gene	0.982623	bisque4
BraA05g032190.3C.gene	0.971267	bisque4
BraA05g032510.3C.gene	0.930341	bisque4
BraA05g032520.3C.gene	0.73767	bisque4
BraA05g033020.3C.gene	0.824816	bisque4
BraA05g033040.3C.gene	0.850361	bisque4
BraA05g033950.3C.gene	0.713527	bisque4
BraA05g034330.3C.gene	0.905948	bisque4
BraA05g034350.3C.gene	0.970106	bisque4
BraA05g035510.3C.gene	0.762595	bisque4
BraA05g035990.3C.gene	0.965992	bisque4
BraA05g036430.3C.gene	0.858113	bisque4
BraA05g036470.3C.gene	0.976308	bisque4
BraA05g036700.3C.gene	0.781271	bisque4
BraA05g036810.3C.gene	0.975519	bisque4
BraA05g039350.3C.gene	0.70275	bisque4
BraA05g039500.3C.gene	0.876177	bisque4
BraA05g039830.3C.gene	0.850464	bisque4
BraA05g039960.3C.gene	0.872503	bisque4
BraA05g039980.3C.gene	0.875446	bisque4
BraA05g040600.3C.gene	0.813582	bisque4
BraA05g040690.3C.gene	0.782363	bisque4
BraA05g041260.3C.gene	0.965094	bisque4
BraA05g041700.3C.gene	0.907068	bisque4
BraA05g042300.3C.gene	0.916304	bisque4
BraA06g000010.3C.gene	0.870112	bisque4
BraA06g000880.3C.gene	0.941197	bisque4
BraA06g001040.3C.gene	0.860948	bisque4
BraA06g001670.3C.gene	0.886197	bisque4
BraA06g001700.3C.gene	0.712981	bisque4
BraA06g001740.3C.gene	0.800509	bisque4
BraA06g001970.3C.gene	0.85969	bisque4
BraA06g002290.3C.gene	0.947915	bisque4
BraA06g002370.3C.gene	0.880575	bisque4
BraA06g004690.3C.gene	0.843551	bisque4
BraA06g005050.3C.gene	0.951277	bisque4
BraA06g005530.3C.gene	0.893391	bisque4
BraA06g006470.3C.gene	0.843129	bisque4
BraA06g007010.3C.gene	0.901375	bisque4
BraA06g007120.3C.gene	0.86588	bisque4
BraA06g007210.3C.gene	0.966921	bisque4
BraA06g007720.3C.gene	0.711782	bisque4
BraA06g008310.3C.gene	0.836521	bisque4
BraA06g009090.3C.gene	0.943874	bisque4
BraA06g009110.3C.gene	0.776157	bisque4
BraA06g009620.3C.gene	0.89459	bisque4
BraA06g009770.3C.gene	0.886105	bisque4
BraA06g009780.3C.gene	0.768916	bisque4
BraA06g009970.3C.gene	0.85398	bisque4
BraA06g010440.3C.gene	0.968829	bisque4
BraA06g010560.3C.gene	0.882978	bisque4
BraA06g010720.3C.gene	0.944448	bisque4
BraA06g010760.3C.gene	0.719846	bisque4
BraA06g010930.3C.gene	0.829557	bisque4
BraA06g011110.3C.gene	0.844418	bisque4
BraA06g011370.3C.gene	0.964518	bisque4
BraA06g011380.3C.gene	0.779736	bisque4
BraA06g011980.3C.gene	0.970043	bisque4
BraA06g012610.3C.gene	0.944761	bisque4
BraA06g012720.3C.gene	0.859997	bisque4
BraA06g013880.3C.gene	0.905855	bisque4
BraA06g013950.3C.gene	0.840169	bisque4
BraA06g014020.3C.gene	0.867723	bisque4
BraA06g014430.3C.gene	0.86966	bisque4
BraA06g014540.3C.gene	0.942479	bisque4
BraA06g014690.3C.gene	0.959501	bisque4
BraA06g015100.3C.gene	0.897157	bisque4
BraA06g015290.3C.gene	0.830697	bisque4
BraA06g015660.3C.gene	0.980671	bisque4
BraA06g016180.3C.gene	0.834086	bisque4
BraA06g016630.3C.gene	0.908243	bisque4
BraA06g018340.3C.gene	0.819057	bisque4
BraA06g018660.3C.gene	0.708229	bisque4
BraA06g019310.3C.gene	0.933327	bisque4
BraA06g019990.3C.gene	0.933228	bisque4
BraA06g021520.3C.gene	0.754511	bisque4
BraA06g021950.3C.gene	0.775739	bisque4
BraA06g022070.3C.gene	0.768644	bisque4
BraA06g023470.3C.gene	0.881906	bisque4
BraA06g025050.3C.gene	0.897619	bisque4
BraA06g025120.3C.gene	0.708031	bisque4
BraA06g026140.3C.gene	0.887902	bisque4
BraA06g026170.3C.gene	0.825781	bisque4
BraA06g026200.3C.gene	0.878654	bisque4
BraA06g026420.3C.gene	0.976434	bisque4
BraA06g026460.3C.gene	0.773403	bisque4
BraA06g026480.3C.gene	0.926357	bisque4
BraA06g026710.3C.gene	0.881103	bisque4
BraA06g026880.3C.gene	0.877649	bisque4
BraA06g026910.3C.gene	0.79592	bisque4
BraA06g027150.3C.gene	0.886888	bisque4
BraA06g027300.3C.gene	0.914313	bisque4
BraA06g027440.3C.gene	0.795069	bisque4
BraA06g027460.3C.gene	0.708393	bisque4
BraA06g027680.3C.gene	0.899218	bisque4
BraA06g027810.3C.gene	0.853577	bisque4
BraA06g028330.3C.gene	0.965769	bisque4
BraA06g028420.3C.gene	0.867723	bisque4
BraA06g028700.3C.gene	0.892876	bisque4
BraA06g028760.3C.gene	0.919032	bisque4
BraA06g029590.3C.gene	0.926095	bisque4
BraA06g029630.3C.gene	0.873656	bisque4
BraA06g030770.3C.gene	0.962798	bisque4
BraA06g031150.3C.gene	0.899772	bisque4
BraA06g031160.3C.gene	0.937939	bisque4
BraA06g031190.3C.gene	0.764893	bisque4
BraA06g031590.3C.gene	0.772584	bisque4
BraA06g031950.3C.gene	0.937174	bisque4
BraA06g032170.3C.gene	0.706024	bisque4
BraA06g033860.3C.gene	0.776134	bisque4
BraA06g033920.3C.gene	0.870943	bisque4
BraA06g034300.3C.gene	0.927044	bisque4
BraA06g034700.3C.gene	0.860596	bisque4
BraA06g034760.3C.gene	0.796557	bisque4
BraA06g035420.3C.gene	0.919168	bisque4
BraA06g035600.3C.gene	0.812678	bisque4
BraA06g035790.3C.gene	0.840779	bisque4
BraA06g036260.3C.gene	0.709009	bisque4
BraA06g036270.3C.gene	0.962908	bisque4
BraA06g037160.3C.gene	0.885655	bisque4
BraA06g037320.3C.gene	0.913114	bisque4
BraA06g037680.3C.gene	0.921202	bisque4
BraA06g037720.3C.gene	0.92995	bisque4
BraA06g037780.3C.gene	0.890372	bisque4
BraA06g038010.3C.gene	0.930176	bisque4
BraA06g038320.3C.gene	0.917144	bisque4
BraA06g038490.3C.gene	0.973551	bisque4
BraA06g038850.3C.gene	0.91739	bisque4
BraA06g039420.3C.gene	0.970527	bisque4
BraA06g039550.3C.gene	0.802759	bisque4
BraA06g039780.3C.gene	0.908352	bisque4
BraA06g040090.3C.gene	0.931455	bisque4
BraA06g040160.3C.gene	0.918932	bisque4
BraA06g040440.3C.gene	0.890665	bisque4
BraA06g040650.3C.gene	0.905033	bisque4
BraA06g040880.3C.gene	0.886845	bisque4
BraA06g040950.3C.gene	0.791523	bisque4
BraA06g041150.3C.gene	0.954505	bisque4
BraA06g041290.3C.gene	0.977099	bisque4
BraA06g041980.3C.gene	0.753629	bisque4
BraA06g041990.3C.gene	0.766378	bisque4
BraA06g042590.3C.gene	0.977155	bisque4
BraA06g042920.3C.gene	0.715342	bisque4
BraA06g043090.3C.gene	0.90949	bisque4
BraA06g043170.3C.gene	0.884074	bisque4
BraA06g043270.3C.gene	0.8878	bisque4
BraA06g043580.3C.gene	0.88255	bisque4
BraA06g043630.3C.gene	0.830081	bisque4
BraA06g043760.3C.gene	0.930645	bisque4
BraA06g044860.3C.gene	0.781153	bisque4
BraA07g000430.3C.gene	0.978683	bisque4
BraA07g000740.3C.gene	0.932092	bisque4
BraA07g001140.3C.gene	0.900378	bisque4
BraA07g001250.3C.gene	0.775011	bisque4
BraA07g001700.3C.gene	0.948638	bisque4
BraA07g002010.3C.gene	0.971461	bisque4
BraA07g002740.3C.gene	0.907037	bisque4
BraA07g003660.3C.gene	0.956333	bisque4
BraA07g004380.3C.gene	0.877334	bisque4
BraA07g004530.3C.gene	0.757866	bisque4
BraA07g004850.3C.gene	0.962599	bisque4
BraA07g005460.3C.gene	0.860924	bisque4
BraA07g006070.3C.gene	0.85043	bisque4
BraA07g007010.3C.gene	0.866062	bisque4
BraA07g007770.3C.gene	0.897686	bisque4
BraA07g008530.3C.gene	0.931971	bisque4
BraA07g008540.3C.gene	0.943898	bisque4
BraA07g008930.3C.gene	0.710409	bisque4
BraA07g009190.3C.gene	0.925262	bisque4
BraA07g010040.3C.gene	0.974941	bisque4
BraA07g010110.3C.gene	0.902281	bisque4
BraA07g011040.3C.gene	0.715797	bisque4
BraA07g011580.3C.gene	0.903502	bisque4
BraA07g011660.3C.gene	0.83301	bisque4
BraA07g011860.3C.gene	0.899582	bisque4
BraA07g011990.3C.gene	0.965442	bisque4
BraA07g012440.3C.gene	0.924617	bisque4
BraA07g012540.3C.gene	0.87657	bisque4
BraA07g012560.3C.gene	0.82516	bisque4
BraA07g012690.3C.gene	0.79536	bisque4
BraA07g012850.3C.gene	0.934756	bisque4
BraA07g013270.3C.gene	0.804555	bisque4
BraA07g013490.3C.gene	0.906971	bisque4
BraA07g013620.3C.gene	0.893204	bisque4
BraA07g014110.3C.gene	0.859971	bisque4
BraA07g014290.3C.gene	0.867691	bisque4
BraA07g014370.3C.gene	0.906171	bisque4
BraA07g014380.3C.gene	0.892533	bisque4
BraA07g014410.3C.gene	0.8026	bisque4
BraA07g014470.3C.gene	0.881273	bisque4
BraA07g015330.3C.gene	0.914245	bisque4
BraA07g015410.3C.gene	0.880384	bisque4
BraA07g015430.3C.gene	0.902995	bisque4
BraA07g015730.3C.gene	0.707481	bisque4
BraA07g016450.3C.gene	0.96357	bisque4
BraA07g017320.3C.gene	0.87906	bisque4
BraA07g017510.3C.gene	0.949287	bisque4
BraA07g017690.3C.gene	0.78204	bisque4
BraA07g019650.3C.gene	0.841059	bisque4
BraA07g019890.3C.gene	0.881399	bisque4
BraA07g020000.3C.gene	0.930927	bisque4
BraA07g020090.3C.gene	0.904948	bisque4
BraA07g020440.3C.gene	0.919431	bisque4
BraA07g020660.3C.gene	0.95707	bisque4
BraA07g020810.3C.gene	0.769432	bisque4
BraA07g020860.3C.gene	0.739871	bisque4
BraA07g020910.3C.gene	0.940572	bisque4
BraA07g021520.3C.gene	0.883987	bisque4
BraA07g021950.3C.gene	0.909244	bisque4
BraA07g022180.3C.gene	0.746373	bisque4
BraA07g023120.3C.gene	0.860669	bisque4
BraA07g023170.3C.gene	0.909805	bisque4
BraA07g023320.3C.gene	0.828068	bisque4
BraA07g023560.3C.gene	0.897095	bisque4
BraA07g023710.3C.gene	0.85752	bisque4
BraA07g023870.3C.gene	0.90637	bisque4
BraA07g023960.3C.gene	0.854818	bisque4
BraA07g024310.3C.gene	0.912431	bisque4
BraA07g024450.3C.gene	0.985286	bisque4
BraA07g024980.3C.gene	0.722797	bisque4
BraA07g025300.3C.gene	0.954806	bisque4
BraA07g025430.3C.gene	0.922662	bisque4
BraA07g026010.3C.gene	0.966235	bisque4
BraA07g026850.3C.gene	0.782093	bisque4
BraA07g027310.3C.gene	0.86845	bisque4
BraA07g027340.3C.gene	0.741663	bisque4
BraA07g027430.3C.gene	0.725453	bisque4
BraA07g027450.3C.gene	0.895943	bisque4
BraA07g027780.3C.gene	0.926804	bisque4
BraA07g027840.3C.gene	0.764673	bisque4
BraA07g027970.3C.gene	0.792937	bisque4
BraA07g028530.3C.gene	0.910114	bisque4
BraA07g028930.3C.gene	0.859358	bisque4
BraA07g029160.3C.gene	0.907768	bisque4
BraA07g029850.3C.gene	0.854203	bisque4
BraA07g030110.3C.gene	0.766621	bisque4
BraA07g030120.3C.gene	0.87088	bisque4
BraA07g030280.3C.gene	0.84544	bisque4
BraA07g030410.3C.gene	0.843794	bisque4
BraA07g031050.3C.gene	0.990269	bisque4
BraA07g031080.3C.gene	0.732305	bisque4
BraA07g031340.3C.gene	0.804724	bisque4
BraA07g031650.3C.gene	0.904444	bisque4
BraA07g032170.3C.gene	0.966213	bisque4
BraA07g032950.3C.gene	0.88796	bisque4
BraA07g033170.3C.gene	0.867231	bisque4
BraA07g033180.3C.gene	0.917419	bisque4
BraA07g033190.3C.gene	0.855812	bisque4
BraA07g033680.3C.gene	0.894825	bisque4
BraA07g033810.3C.gene	0.859261	bisque4
BraA07g034050.3C.gene	0.770259	bisque4
BraA07g034290.3C.gene	0.854955	bisque4
BraA07g034310.3C.gene	0.72062	bisque4
BraA07g034450.3C.gene	0.941487	bisque4
BraA07g034480.3C.gene	0.824575	bisque4
BraA07g034580.3C.gene	0.937233	bisque4
BraA07g034790.3C.gene	0.905552	bisque4
BraA07g034830.3C.gene	0.890972	bisque4
BraA07g034960.3C.gene	0.762189	bisque4
BraA07g035000.3C.gene	0.962861	bisque4
BraA07g035450.3C.gene	0.890631	bisque4
BraA07g035490.3C.gene	0.956073	bisque4
BraA07g035500.3C.gene	0.70051	bisque4
BraA07g035510.3C.gene	0.783415	bisque4
BraA07g035770.3C.gene	0.762598	bisque4
BraA07g036140.3C.gene	0.969365	bisque4
BraA07g036200.3C.gene	0.856769	bisque4
BraA07g036550.3C.gene	0.721621	bisque4
BraA07g036620.3C.gene	0.838497	bisque4
BraA07g036780.3C.gene	0.960553	bisque4
BraA07g036860.3C.gene	0.719149	bisque4
BraA07g037600.3C.gene	0.963325	bisque4
BraA07g037730.3C.gene	0.952587	bisque4
BraA07g037810.3C.gene	0.908462	bisque4
BraA07g038640.3C.gene	0.90629	bisque4
BraA07g038700.3C.gene	0.892736	bisque4
BraA07g038710.3C.gene	0.938124	bisque4
BraA07g038880.3C.gene	0.96827	bisque4
BraA07g039230.3C.gene	0.732942	bisque4
BraA07g039610.3C.gene	0.850955	bisque4
BraA07g039660.3C.gene	0.806807	bisque4
BraA07g039910.3C.gene	0.83327	bisque4
BraA07g040000.3C.gene	0.875743	bisque4
BraA07g040260.3C.gene	0.926353	bisque4
BraA07g040290.3C.gene	0.794067	bisque4
BraA07g040480.3C.gene	0.958303	bisque4
BraA07g040930.3C.gene	0.821323	bisque4
BraA07g041070.3C.gene	0.92885	bisque4
BraA07g041080.3C.gene	0.971582	bisque4
BraA07g041120.3C.gene	0.710693	bisque4
BraA07g041670.3C.gene	0.801922	bisque4
BraA07g041840.3C.gene	0.961674	bisque4
BraA07g041940.3C.gene	0.907872	bisque4
BraA07g042010.3C.gene	0.944552	bisque4
BraA07g042220.3C.gene	0.798015	bisque4
BraA07g042250.3C.gene	0.985153	bisque4
BraA07g042330.3C.gene	0.990343	bisque4
BraA07g042520.3C.gene	0.898369	bisque4
BraA07g042560.3C.gene	0.856878	bisque4
BraA07g042700.3C.gene	0.957763	bisque4
BraA07g042720.3C.gene	0.790071	bisque4
BraA07g043080.3C.gene	0.96511	bisque4
BraA07g043160.3C.gene	0.8978	bisque4
BraA07g043180.3C.gene	0.933611	bisque4
BraA07g043200.3C.gene	0.872184	bisque4
BraA07g043220.3C.gene	0.897916	bisque4
BraA07g043270.3C.gene	0.860968	bisque4
BraA08g000170.3C.gene	0.864175	bisque4
BraA08g000370.3C.gene	0.917598	bisque4
BraA08g000480.3C.gene	0.964284	bisque4
BraA08g001350.3C.gene	0.731997	bisque4
BraA08g002630.3C.gene	0.714409	bisque4
BraA08g002760.3C.gene	0.918223	bisque4
BraA08g003440.3C.gene	0.827583	bisque4
BraA08g004010.3C.gene	0.879445	bisque4
BraA08g004070.3C.gene	0.933163	bisque4
BraA08g005210.3C.gene	0.86993	bisque4
BraA08g006570.3C.gene	0.965651	bisque4
BraA08g006750.3C.gene	0.95708	bisque4
BraA08g008550.3C.gene	0.74041	bisque4
BraA08g008710.3C.gene	0.805112	bisque4
BraA08g008900.3C.gene	0.872489	bisque4
BraA08g009480.3C.gene	0.863502	bisque4
BraA08g009630.3C.gene	0.826598	bisque4
BraA08g009960.3C.gene	0.727103	bisque4
BraA08g010640.3C.gene	0.956955	bisque4
BraA08g011510.3C.gene	0.840393	bisque4
BraA08g012290.3C.gene	0.905505	bisque4
BraA08g012440.3C.gene	0.931849	bisque4
BraA08g014420.3C.gene	0.975031	bisque4
BraA08g014920.3C.gene	0.901069	bisque4
BraA08g015100.3C.gene	0.775499	bisque4
BraA08g015120.3C.gene	0.923745	bisque4
BraA08g015180.3C.gene	0.894612	bisque4
BraA08g015440.3C.gene	0.949932	bisque4
BraA08g015840.3C.gene	0.908495	bisque4
BraA08g016000.3C.gene	0.947724	bisque4
BraA08g016130.3C.gene	0.987049	bisque4
BraA08g016320.3C.gene	0.949963	bisque4
BraA08g017440.3C.gene	0.930296	bisque4
BraA08g018030.3C.gene	0.778432	bisque4
BraA08g018410.3C.gene	0.832484	bisque4
BraA08g019310.3C.gene	0.918968	bisque4
BraA08g019320.3C.gene	0.706977	bisque4
BraA08g019780.3C.gene	0.846444	bisque4
BraA08g019800.3C.gene	0.92324	bisque4
BraA08g020800.3C.gene	0.857913	bisque4
BraA08g021460.3C.gene	0.875564	bisque4
BraA08g021470.3C.gene	0.921607	bisque4
BraA08g021490.3C.gene	0.796216	bisque4
BraA08g022190.3C.gene	0.713182	bisque4
BraA08g022370.3C.gene	0.891199	bisque4
BraA08g023500.3C.gene	0.861494	bisque4
BraA08g024210.3C.gene	0.936016	bisque4
BraA08g024340.3C.gene	0.802577	bisque4
BraA08g024360.3C.gene	0.919629	bisque4
BraA08g024500.3C.gene	0.924773	bisque4
BraA08g024730.3C.gene	0.815703	bisque4
BraA08g025050.3C.gene	0.890731	bisque4
BraA08g025200.3C.gene	0.95038	bisque4
BraA08g025500.3C.gene	0.963435	bisque4
BraA08g026010.3C.gene	0.845152	bisque4
BraA08g026020.3C.gene	0.960018	bisque4
BraA08g026110.3C.gene	0.945585	bisque4
BraA08g026970.3C.gene	0.967703	bisque4
BraA08g027360.3C.gene	0.733566	bisque4
BraA08g028110.3C.gene	0.783119	bisque4
BraA08g028140.3C.gene	0.875479	bisque4
BraA08g028330.3C.gene	0.921198	bisque4
BraA08g028820.3C.gene	0.852139	bisque4
BraA08g028860.3C.gene	0.922698	bisque4
BraA08g028870.3C.gene	0.918597	bisque4
BraA08g029170.3C.gene	0.806571	bisque4
BraA08g029260.3C.gene	0.909982	bisque4
BraA08g029270.3C.gene	0.866481	bisque4
BraA08g029290.3C.gene	0.873428	bisque4
BraA08g030010.3C.gene	0.759458	bisque4
BraA08g030770.3C.gene	0.785146	bisque4
BraA08g030860.3C.gene	0.964147	bisque4
BraA08g032250.3C.gene	0.778073	bisque4
BraA08g032270.3C.gene	0.80854	bisque4
BraA08g032550.3C.gene	0.92235	bisque4
BraA08g032860.3C.gene	0.785005	bisque4
BraA08g032940.3C.gene	0.900524	bisque4
BraA08g033480.3C.gene	0.892966	bisque4
BraA08g033500.3C.gene	0.967878	bisque4
BraA08g033520.3C.gene	0.875923	bisque4
BraA08g033590.3C.gene	0.919726	bisque4
BraA08g034670.3C.gene	0.904473	bisque4
BraA08g035760.3C.gene	0.849333	bisque4
BraA09g000290.3C.gene	0.862529	bisque4
BraA09g000310.3C.gene	0.890601	bisque4
BraA09g000380.3C.gene	0.897232	bisque4
BraA09g001780.3C.gene	0.8364	bisque4
BraA09g001880.3C.gene	0.919035	bisque4
BraA09g002120.3C.gene	0.905725	bisque4
BraA09g002420.3C.gene	0.964603	bisque4
BraA09g002850.3C.gene	0.916428	bisque4
BraA09g003370.3C.gene	0.974119	bisque4
BraA09g003410.3C.gene	0.876961	bisque4
BraA09g004720.3C.gene	0.930907	bisque4
BraA09g004780.3C.gene	0.941103	bisque4
BraA09g005690.3C.gene	0.899517	bisque4
BraA09g005760.3C.gene	0.852082	bisque4
BraA09g006200.3C.gene	0.900031	bisque4
BraA09g006220.3C.gene	0.903802	bisque4
BraA09g006270.3C.gene	0.926008	bisque4
BraA09g006550.3C.gene	0.865706	bisque4
BraA09g007290.3C.gene	0.741616	bisque4
BraA09g007380.3C.gene	0.888691	bisque4
BraA09g007530.3C.gene	0.852363	bisque4
BraA09g007570.3C.gene	0.762653	bisque4
BraA09g007710.3C.gene	0.929763	bisque4
BraA09g007790.3C.gene	0.927333	bisque4
BraA09g008280.3C.gene	0.821211	bisque4
BraA09g008380.3C.gene	0.871785	bisque4
BraA09g008570.3C.gene	0.928397	bisque4
BraA09g008590.3C.gene	0.963268	bisque4
BraA09g009050.3C.gene	0.852111	bisque4
BraA09g009240.3C.gene	0.759154	bisque4
BraA09g009820.3C.gene	0.862741	bisque4
BraA09g010590.3C.gene	0.75266	bisque4
BraA09g011280.3C.gene	0.87094	bisque4
BraA09g011840.3C.gene	0.957641	bisque4
BraA09g013010.3C.gene	0.877786	bisque4
BraA09g013770.3C.gene	0.841362	bisque4
BraA09g013820.3C.gene	0.929093	bisque4
BraA09g014460.3C.gene	0.908918	bisque4
BraA09g015620.3C.gene	0.84613	bisque4
BraA09g016010.3C.gene	0.811751	bisque4
BraA09g016030.3C.gene	0.913265	bisque4
BraA09g017140.3C.gene	0.825686	bisque4
BraA09g017580.3C.gene	0.889432	bisque4
BraA09g017590.3C.gene	0.900576	bisque4
BraA09g017910.3C.gene	0.919429	bisque4
BraA09g017950.3C.gene	0.844153	bisque4
BraA09g017960.3C.gene	0.898491	bisque4
BraA09g018430.3C.gene	0.790436	bisque4
BraA09g018550.3C.gene	0.926674	bisque4
BraA09g018870.3C.gene	0.785798	bisque4
BraA09g018880.3C.gene	0.91925	bisque4
BraA09g019080.3C.gene	0.895908	bisque4
BraA09g019200.3C.gene	0.791611	bisque4
BraA09g020160.3C.gene	0.805658	bisque4
BraA09g020410.3C.gene	0.973923	bisque4
BraA09g020530.3C.gene	0.844802	bisque4
BraA09g020900.3C.gene	0.902589	bisque4
BraA09g021200.3C.gene	0.922849	bisque4
BraA09g021600.3C.gene	0.881543	bisque4
BraA09g021730.3C.gene	0.848128	bisque4
BraA09g022420.3C.gene	0.892844	bisque4
BraA09g023010.3C.gene	0.799418	bisque4
BraA09g023180.3C.gene	0.809909	bisque4
BraA09g023350.3C.gene	0.899638	bisque4
BraA09g024530.3C.gene	0.891075	bisque4
BraA09g024710.3C.gene	0.73466	bisque4
BraA09g025090.3C.gene	0.92666	bisque4
BraA09g025240.3C.gene	0.715196	bisque4
BraA09g025300.3C.gene	0.946307	bisque4
BraA09g025540.3C.gene	0.879745	bisque4
BraA09g025830.3C.gene	0.790724	bisque4
BraA09g026100.3C.gene	0.781762	bisque4
BraA09g026230.3C.gene	0.869864	bisque4
BraA09g026260.3C.gene	0.894331	bisque4
BraA09g026680.3C.gene	0.944998	bisque4
BraA09g027300.3C.gene	0.828947	bisque4
BraA09g028180.3C.gene	0.907658	bisque4
BraA09g028500.3C.gene	0.721256	bisque4
BraA09g028560.3C.gene	0.845161	bisque4
BraA09g029080.3C.gene	0.917468	bisque4
BraA09g029550.3C.gene	0.874811	bisque4
BraA09g029920.3C.gene	0.921038	bisque4
BraA09g030880.3C.gene	0.914443	bisque4
BraA09g031250.3C.gene	0.915646	bisque4
BraA09g031290.3C.gene	0.785313	bisque4
BraA09g031490.3C.gene	0.882082	bisque4
BraA09g031520.3C.gene	0.727355	bisque4
BraA09g031720.3C.gene	0.953682	bisque4
BraA09g032300.3C.gene	0.88928	bisque4
BraA09g032460.3C.gene	0.767499	bisque4
BraA09g032670.3C.gene	0.857531	bisque4
BraA09g032750.3C.gene	0.800169	bisque4
BraA09g033400.3C.gene	0.851477	bisque4
BraA09g033660.3C.gene	0.755923	bisque4
BraA09g034100.3C.gene	0.859256	bisque4
BraA09g034240.3C.gene	0.88087	bisque4
BraA09g034360.3C.gene	0.846101	bisque4
BraA09g035390.3C.gene	0.886102	bisque4
BraA09g035530.3C.gene	0.920852	bisque4
BraA09g035710.3C.gene	0.942704	bisque4
BraA09g036520.3C.gene	0.713085	bisque4
BraA09g036750.3C.gene	0.945602	bisque4
BraA09g036900.3C.gene	0.873782	bisque4
BraA09g037180.3C.gene	0.794446	bisque4
BraA09g037460.3C.gene	0.754891	bisque4
BraA09g037700.3C.gene	0.808831	bisque4
BraA09g037720.3C.gene	0.810044	bisque4
BraA09g038950.3C.gene	0.934041	bisque4
BraA09g039110.3C.gene	0.892122	bisque4
BraA09g039600.3C.gene	0.912518	bisque4
BraA09g040210.3C.gene	0.928426	bisque4
BraA09g040260.3C.gene	0.89869	bisque4
BraA09g040330.3C.gene	0.924135	bisque4
BraA09g040670.3C.gene	0.885064	bisque4
BraA09g042050.3C.gene	0.927221	bisque4
BraA09g042160.3C.gene	0.885552	bisque4
BraA09g042380.3C.gene	0.80504	bisque4
BraA09g043070.3C.gene	0.817186	bisque4
BraA09g043840.3C.gene	0.833453	bisque4
BraA09g043880.3C.gene	0.902857	bisque4
BraA09g044230.3C.gene	0.841098	bisque4
BraA09g044930.3C.gene	0.891531	bisque4
BraA09g045350.3C.gene	0.855193	bisque4
BraA09g045450.3C.gene	0.91645	bisque4
BraA09g045860.3C.gene	0.953252	bisque4
BraA09g046140.3C.gene	0.875012	bisque4
BraA09g046460.3C.gene	0.802149	bisque4
BraA09g046590.3C.gene	0.954986	bisque4
BraA09g046800.3C.gene	0.719018	bisque4
BraA09g047030.3C.gene	0.851767	bisque4
BraA09g048050.3C.gene	0.851627	bisque4
BraA09g048110.3C.gene	0.760809	bisque4
BraA09g048910.3C.gene	0.830105	bisque4
BraA09g048940.3C.gene	0.843328	bisque4
BraA09g049290.3C.gene	0.725082	bisque4
BraA09g049590.3C.gene	0.759201	bisque4
BraA09g050000.3C.gene	0.902318	bisque4
BraA09g050310.3C.gene	0.806228	bisque4
BraA09g050760.3C.gene	0.840205	bisque4
BraA09g051350.3C.gene	0.84506	bisque4
BraA09g051570.3C.gene	0.868179	bisque4
BraA09g051610.3C.gene	0.727959	bisque4
BraA09g051710.3C.gene	0.918871	bisque4
BraA09g051890.3C.gene	0.885795	bisque4
BraA09g052020.3C.gene	0.730263	bisque4
BraA09g052130.3C.gene	0.850467	bisque4
BraA09g052250.3C.gene	0.975927	bisque4
BraA09g052740.3C.gene	0.921816	bisque4
BraA09g052920.3C.gene	0.942889	bisque4
BraA09g053790.3C.gene	0.756755	bisque4
BraA09g054080.3C.gene	0.802541	bisque4
BraA09g054120.3C.gene	0.948275	bisque4
BraA09g054500.3C.gene	0.930159	bisque4
BraA09g054810.3C.gene	0.887971	bisque4
BraA09g054850.3C.gene	0.871706	bisque4
BraA09g055250.3C.gene	0.82518	bisque4
BraA09g055270.3C.gene	0.720554	bisque4
BraA09g055280.3C.gene	0.969532	bisque4
BraA09g055360.3C.gene	0.825361	bisque4
BraA09g055390.3C.gene	0.726014	bisque4
BraA09g055480.3C.gene	0.843486	bisque4
BraA09g055850.3C.gene	0.966025	bisque4
BraA09g056090.3C.gene	0.97271	bisque4
BraA09g056830.3C.gene	0.857823	bisque4
BraA09g056910.3C.gene	0.957091	bisque4
BraA09g057040.3C.gene	0.929487	bisque4
BraA09g057090.3C.gene	0.814339	bisque4
BraA09g057450.3C.gene	0.859102	bisque4
BraA09g057560.3C.gene	0.891757	bisque4
BraA09g058540.3C.gene	0.728449	bisque4
BraA09g059120.3C.gene	0.833411	bisque4
BraA09g059410.3C.gene	0.835387	bisque4
BraA09g060090.3C.gene	0.873374	bisque4
BraA09g060620.3C.gene	0.777433	bisque4
BraA09g060680.3C.gene	0.912912	bisque4
BraA09g060800.3C.gene	0.803281	bisque4
BraA09g061420.3C.gene	0.860981	bisque4
BraA09g061600.3C.gene	0.940968	bisque4
BraA09g061910.3C.gene	0.877217	bisque4
BraA09g062130.3C.gene	0.794809	bisque4
BraA09g062760.3C.gene	0.775168	bisque4
BraA09g063160.3C.gene	0.932277	bisque4
BraA09g063410.3C.gene	0.890801	bisque4
BraA09g065580.3C.gene	0.910775	bisque4
BraA09g065680.3C.gene	0.777049	bisque4
BraA09g065940.3C.gene	0.867738	bisque4
BraA09g066020.3C.gene	0.931465	bisque4
BraA09g066140.3C.gene	0.816353	bisque4
BraA09g066180.3C.gene	0.857732	bisque4
BraA10g001050.3C.gene	0.86158	bisque4
BraA10g001200.3C.gene	0.93642	bisque4
BraA10g002520.3C.gene	0.968352	bisque4
BraA10g002790.3C.gene	0.75468	bisque4
BraA10g002850.3C.gene	0.868195	bisque4
BraA10g003270.3C.gene	0.74505	bisque4
BraA10g003590.3C.gene	0.787069	bisque4
BraA10g004060.3C.gene	0.703665	bisque4
BraA10g004080.3C.gene	0.710042	bisque4
BraA10g004100.3C.gene	0.901337	bisque4
BraA10g004630.3C.gene	0.939993	bisque4
BraA10g004730.3C.gene	0.898709	bisque4
BraA10g004890.3C.gene	0.797719	bisque4
BraA10g005490.3C.gene	0.852259	bisque4
BraA10g008240.3C.gene	0.942691	bisque4
BraA10g009940.3C.gene	0.951258	bisque4
BraA10g010540.3C.gene	0.83264	bisque4
BraA10g010550.3C.gene	0.945414	bisque4
BraA10g010610.3C.gene	0.98265	bisque4
BraA10g012240.3C.gene	0.740157	bisque4
BraA10g012480.3C.gene	0.967419	bisque4
BraA10g012490.3C.gene	0.937264	bisque4
BraA10g012550.3C.gene	0.884581	bisque4
BraA10g012990.3C.gene	0.963086	bisque4
BraA10g013670.3C.gene	0.815296	bisque4
BraA10g014050.3C.gene	0.813944	bisque4
BraA10g014660.3C.gene	0.965921	bisque4
BraA10g014950.3C.gene	0.847692	bisque4
BraA10g015160.3C.gene	0.83846	bisque4
BraA10g015270.3C.gene	0.965856	bisque4
BraA10g015650.3C.gene	0.841418	bisque4
BraA10g015660.3C.gene	0.952422	bisque4
BraA10g015710.3C.gene	0.902184	bisque4
BraA10g015890.3C.gene	0.94352	bisque4
BraA10g015940.3C.gene	0.764258	bisque4
BraA10g015960.3C.gene	0.742987	bisque4
BraA10g016090.3C.gene	0.853195	bisque4
BraA10g016240.3C.gene	0.907064	bisque4
BraA10g016540.3C.gene	0.979296	bisque4
BraA10g016580.3C.gene	0.942734	bisque4
BraA10g016610.3C.gene	0.955663	bisque4
BraA10g017140.3C.gene	0.780512	bisque4
BraA10g017610.3C.gene	0.934347	bisque4
BraA10g017650.3C.gene	0.771068	bisque4
BraA10g017850.3C.gene	0.785059	bisque4
BraA10g018010.3C.gene	0.971349	bisque4
BraA10g019060.3C.gene	0.895404	bisque4
BraA10g019180.3C.gene	0.958097	bisque4
BraA10g019220.3C.gene	0.888734	bisque4
BraA10g019430.3C.gene	0.891645	bisque4
BraA10g020760.3C.gene	0.903062	bisque4
BraA10g020770.3C.gene	0.892687	bisque4
BraA10g021200.3C.gene	0.902221	bisque4
BraA10g021520.3C.gene	0.971513	bisque4
BraA10g021870.3C.gene	0.914019	bisque4
BraA10g022390.3C.gene	0.912534	bisque4
BraA10g022530.3C.gene	0.946047	bisque4
BraA10g022680.3C.gene	0.958684	bisque4
BraA10g022960.3C.gene	0.871034	bisque4
BraA10g023220.3C.gene	0.941142	bisque4
BraA10g023730.3C.gene	0.962736	bisque4
BraA10g023780.3C.gene	0.895593	bisque4
BraA10g024130.3C.gene	0.904199	bisque4
BraA10g025070.3C.gene	0.962117	bisque4
BraA10g025090.3C.gene	0.835031	bisque4
BraA10g025140.3C.gene	0.704598	bisque4
BraA10g025570.3C.gene	0.70109	bisque4
BraA10g026570.3C.gene	0.764992	bisque4
BraA10g027090.3C.gene	0.739775	bisque4
BraA10g027260.3C.gene	0.95437	bisque4
BraA10g027290.3C.gene	0.87697	bisque4
BraA10g027460.3C.gene	0.861729	bisque4
BraA10g027620.3C.gene	0.962338	bisque4
BraA10g027880.3C.gene	0.887429	bisque4
BraA10g027900.3C.gene	0.892449	bisque4
BraA10g028120.3C.gene	0.733647	bisque4
BraA10g028230.3C.gene	0.951737	bisque4
BraA10g028290.3C.gene	0.731914	bisque4
BraA10g028330.3C.gene	0.855613	bisque4
BraA10g028350.3C.gene	0.816625	bisque4
BraA10g028740.3C.gene	0.769469	bisque4
BraA10g029030.3C.gene	0.736693	bisque4
BraA10g029560.3C.gene	0.818371	bisque4
BraA10g029840.3C.gene	0.92989	bisque4
BraA10g030140.3C.gene	0.894605	bisque4
BraA10g030610.3C.gene	0.81227	bisque4
BraA10g031070.3C.gene	0.700056	bisque4
BraA10g031210.3C.gene	0.840305	bisque4
BraA10g031610.3C.gene	0.878229	bisque4
BraA10g031980.3C.gene	0.851654	bisque4
BraA10g032030.3C.gene	0.863502	bisque4
BraA10g032110.3C.gene	0.883607	bisque4
BraA10g032210.3C.gene	0.914564	bisque4
BraA10g033090.3C.gene	0.957414	bisque4
BraA10g033610.3C.gene	0.801323	bisque4
BraAnng001570.3C.gene	0.762273	bisque4
BraAnng001700.3C.gene	0.811205	bisque4
BraAnng001710.3C.gene	0.884934	bisque4
BraAnng003740.3C.gene	0.903432	bisque4
BraAnng005090.3C.gene	0.902139	bisque4
Brassica_rapa_newGene_10	0.763577	bisque4
Brassica_rapa_newGene_1124	0.929674	bisque4
Brassica_rapa_newGene_1137	0.910199	bisque4
Brassica_rapa_newGene_1226	0.871319	bisque4
Brassica_rapa_newGene_1285	0.93659	bisque4
Brassica_rapa_newGene_1297	0.944976	bisque4
Brassica_rapa_newGene_1341	0.78581	bisque4
Brassica_rapa_newGene_1520	0.854575	bisque4
Brassica_rapa_newGene_1530	0.844841	bisque4
Brassica_rapa_newGene_1764	0.73224	bisque4
Brassica_rapa_newGene_1793	0.853661	bisque4
Brassica_rapa_newGene_1804	0.760986	bisque4
Brassica_rapa_newGene_1824	0.89616	bisque4
Brassica_rapa_newGene_1827	0.83132	bisque4
Brassica_rapa_newGene_1835	0.883505	bisque4
Brassica_rapa_newGene_1905	0.759432	bisque4
Brassica_rapa_newGene_2014	0.902031	bisque4
Brassica_rapa_newGene_2016	0.758475	bisque4
Brassica_rapa_newGene_2164	0.801916	bisque4
Brassica_rapa_newGene_2402	0.812111	bisque4
Brassica_rapa_newGene_2427	0.956258	bisque4
Brassica_rapa_newGene_2496	0.813596	bisque4
Brassica_rapa_newGene_2514	0.789912	bisque4
Brassica_rapa_newGene_2521	0.879907	bisque4
Brassica_rapa_newGene_2606	0.861837	bisque4
Brassica_rapa_newGene_277	0.91282	bisque4
Brassica_rapa_newGene_2782	0.84774	bisque4
Brassica_rapa_newGene_279	0.87102	bisque4
Brassica_rapa_newGene_281	0.877326	bisque4
Brassica_rapa_newGene_2859	0.94459	bisque4
Brassica_rapa_newGene_2959	0.798197	bisque4
Brassica_rapa_newGene_3085	0.861633	bisque4
Brassica_rapa_newGene_3173	0.911455	bisque4
Brassica_rapa_newGene_328	0.802729	bisque4
Brassica_rapa_newGene_3335	0.937248	bisque4
Brassica_rapa_newGene_3441	0.748734	bisque4
Brassica_rapa_newGene_3474	0.759387	bisque4
Brassica_rapa_newGene_361	0.944458	bisque4
Brassica_rapa_newGene_3750	0.842133	bisque4
Brassica_rapa_newGene_3903	0.748676	bisque4
Brassica_rapa_newGene_3915	0.792981	bisque4
Brassica_rapa_newGene_3947	0.948017	bisque4
Brassica_rapa_newGene_3972	0.807166	bisque4
Brassica_rapa_newGene_4032	0.93024	bisque4
Brassica_rapa_newGene_4034	0.916727	bisque4
Brassica_rapa_newGene_4107	0.918932	bisque4
Brassica_rapa_newGene_4108	0.906935	bisque4
Brassica_rapa_newGene_4126	0.981158	bisque4
Brassica_rapa_newGene_4162	0.88662	bisque4
Brassica_rapa_newGene_4541	0.917978	bisque4
Brassica_rapa_newGene_4573	0.786791	bisque4
Brassica_rapa_newGene_4649	0.933738	bisque4
Brassica_rapa_newGene_4717	0.964409	bisque4
Brassica_rapa_newGene_4718	0.757079	bisque4
Brassica_rapa_newGene_4742	0.819563	bisque4
Brassica_rapa_newGene_4774	0.868296	bisque4
Brassica_rapa_newGene_4823	0.863342	bisque4
Brassica_rapa_newGene_4828	0.845849	bisque4
Brassica_rapa_newGene_4845	0.971576	bisque4
Brassica_rapa_newGene_4866	0.772284	bisque4
Brassica_rapa_newGene_4867	0.828493	bisque4
Brassica_rapa_newGene_4893	0.900855	bisque4
Brassica_rapa_newGene_4908	0.729274	bisque4
Brassica_rapa_newGene_5006	0.943284	bisque4
Brassica_rapa_newGene_5079	0.876885	bisque4
Brassica_rapa_newGene_5293	0.938511	bisque4
Brassica_rapa_newGene_5352	0.894183	bisque4
Brassica_rapa_newGene_5425	0.742098	bisque4
Brassica_rapa_newGene_5728	0.867667	bisque4
Brassica_rapa_newGene_5729	0.858249	bisque4
Brassica_rapa_newGene_5741	0.856645	bisque4
Brassica_rapa_newGene_5900	0.849581	bisque4
Brassica_rapa_newGene_612	0.834547	bisque4
Brassica_rapa_newGene_6216	0.841081	bisque4
Brassica_rapa_newGene_6223	0.846764	bisque4
Brassica_rapa_newGene_6272	0.852946	bisque4
Brassica_rapa_newGene_6273	0.866349	bisque4
Brassica_rapa_newGene_6280	0.827352	bisque4
Brassica_rapa_newGene_632	0.718285	bisque4
Brassica_rapa_newGene_6335	0.83465	bisque4
Brassica_rapa_newGene_6372	0.887521	bisque4
Brassica_rapa_newGene_6469	0.845167	bisque4
Brassica_rapa_newGene_6556	0.852905	bisque4
Brassica_rapa_newGene_6625	0.818474	bisque4
Brassica_rapa_newGene_6772	0.958618	bisque4
Brassica_rapa_newGene_6803	0.724099	bisque4
Brassica_rapa_newGene_6808	0.882159	bisque4
Brassica_rapa_newGene_6939	0.777608	bisque4
Brassica_rapa_newGene_6948	0.847054	bisque4
Brassica_rapa_newGene_6967	0.987785	bisque4
Brassica_rapa_newGene_7043	0.807446	bisque4
Brassica_rapa_newGene_7136	0.877425	bisque4
Brassica_rapa_newGene_7138	0.938092	bisque4
Brassica_rapa_newGene_724	0.837037	bisque4
Brassica_rapa_newGene_725	0.859256	bisque4
Brassica_rapa_newGene_7282	0.872604	bisque4
Brassica_rapa_newGene_7289	0.995078	bisque4
Brassica_rapa_newGene_7318	0.865639	bisque4
Brassica_rapa_newGene_7333	0.704403	bisque4
Brassica_rapa_newGene_7485	0.751921	bisque4
Brassica_rapa_newGene_7487	0.746536	bisque4
Brassica_rapa_newGene_759	0.802917	bisque4
Brassica_rapa_newGene_7600	0.90898	bisque4
Brassica_rapa_newGene_7631	0.925993	bisque4
Brassica_rapa_newGene_7633	0.898276	bisque4
Brassica_rapa_newGene_77	0.778424	bisque4
Brassica_rapa_newGene_7740	0.958591	bisque4
Brassica_rapa_newGene_7774	0.928014	bisque4
Brassica_rapa_newGene_870	0.865931	bisque4
Brassica_rapa_newGene_898	0.850073	bisque4
Brassica_rapa_newGene_986	0.962389	bisque4
BraA01g000130.3C.gene	0.713646	brown
BraA01g000200.3C.gene	0.857766	brown
BraA01g000480.3C.gene	0.727987	brown
BraA01g000630.3C.gene	0.989063	brown
BraA01g000760.3C.gene	0.929266	brown
BraA01g000850.3C.gene	0.890991	brown
BraA01g000930.3C.gene	0.891787	brown
BraA01g001110.3C.gene	0.708837	brown
BraA01g001340.3C.gene	0.797683	brown
BraA01g001720.3C.gene	0.815454	brown
BraA01g001880.3C.gene	0.787782	brown
BraA01g001890.3C.gene	0.731464	brown
BraA01g002770.3C.gene	0.795743	brown
BraA01g002950.3C.gene	0.795561	brown
BraA01g003280.3C.gene	0.866342	brown
BraA01g003490.3C.gene	0.900513	brown
BraA01g003610.3C.gene	0.724173	brown
BraA01g003740.3C.gene	0.712519	brown
BraA01g003990.3C.gene	0.975284	brown
BraA01g004260.3C.gene	0.766505	brown
BraA01g004460.3C.gene	0.921563	brown
BraA01g005360.3C.gene	0.966578	brown
BraA01g005600.3C.gene	0.979265	brown
BraA01g005930.3C.gene	0.882355	brown
BraA01g006080.3C.gene	0.908637	brown
BraA01g006340.3C.gene	0.801858	brown
BraA01g006370.3C.gene	0.977	brown
BraA01g006500.3C.gene	0.949391	brown
BraA01g006720.3C.gene	0.866984	brown
BraA01g006780.3C.gene	0.885403	brown
BraA01g007340.3C.gene	0.99804	brown
BraA01g008100.3C.gene	0.802307	brown
BraA01g008380.3C.gene	0.943401	brown
BraA01g008730.3C.gene	0.788298	brown
BraA01g008760.3C.gene	0.944144	brown
BraA01g008860.3C.gene	0.959579	brown
BraA01g009400.3C.gene	0.85384	brown
BraA01g010210.3C.gene	0.966911	brown
BraA01g010360.3C.gene	0.777707	brown
BraA01g010550.3C.gene	0.719034	brown
BraA01g010560.3C.gene	0.700885	brown
BraA01g011040.3C.gene	0.967789	brown
BraA01g011180.3C.gene	0.805043	brown
BraA01g011760.3C.gene	0.79869	brown
BraA01g011800.3C.gene	0.927156	brown
BraA01g012030.3C.gene	0.969396	brown
BraA01g012160.3C.gene	0.963943	brown
BraA01g012220.3C.gene	0.730529	brown
BraA01g012480.3C.gene	0.772781	brown
BraA01g013650.3C.gene	0.755657	brown
BraA01g014290.3C.gene	0.728279	brown
BraA01g014590.3C.gene	0.73061	brown
BraA01g015070.3C.gene	0.975238	brown
BraA01g015160.3C.gene	0.857318	brown
BraA01g015240.3C.gene	0.78317	brown
BraA01g015680.3C.gene	0.817536	brown
BraA01g015780.3C.gene	0.979604	brown
BraA01g015790.3C.gene	0.956712	brown
BraA01g015820.3C.gene	0.775036	brown
BraA01g015850.3C.gene	0.853836	brown
BraA01g016550.3C.gene	0.938601	brown
BraA01g016650.3C.gene	0.902567	brown
BraA01g017030.3C.gene	0.944074	brown
BraA01g017270.3C.gene	0.782395	brown
BraA01g018190.3C.gene	0.741066	brown
BraA01g018240.3C.gene	0.957569	brown
BraA01g018590.3C.gene	0.939195	brown
BraA01g018910.3C.gene	0.714542	brown
BraA01g019170.3C.gene	0.936925	brown
BraA01g019190.3C.gene	0.890658	brown
BraA01g019270.3C.gene	0.985106	brown
BraA01g020370.3C.gene	0.973381	brown
BraA01g020380.3C.gene	0.884525	brown
BraA01g020550.3C.gene	0.812249	brown
BraA01g020630.3C.gene	0.874898	brown
BraA01g020780.3C.gene	0.94163	brown
BraA01g021160.3C.gene	0.931823	brown
BraA01g021210.3C.gene	0.984797	brown
BraA01g021740.3C.gene	0.956094	brown
BraA01g022350.3C.gene	0.716096	brown
BraA01g022600.3C.gene	0.829692	brown
BraA01g022710.3C.gene	0.932069	brown
BraA01g022780.3C.gene	0.927167	brown
BraA01g023070.3C.gene	0.975888	brown
BraA01g023350.3C.gene	0.7116	brown
BraA01g023370.3C.gene	0.89282	brown
BraA01g023460.3C.gene	0.846689	brown
BraA01g023580.3C.gene	0.935216	brown
BraA01g023590.3C.gene	0.840775	brown
BraA01g023770.3C.gene	0.886584	brown
BraA01g025080.3C.gene	0.970637	brown
BraA01g025870.3C.gene	0.935514	brown
BraA01g026460.3C.gene	0.963676	brown
BraA01g027550.3C.gene	0.753895	brown
BraA01g028080.3C.gene	0.948504	brown
BraA01g028300.3C.gene	0.704518	brown
BraA01g028360.3C.gene	0.979921	brown
BraA01g028510.3C.gene	0.720477	brown
BraA01g028540.3C.gene	0.945267	brown
BraA01g028580.3C.gene	0.828176	brown
BraA01g028620.3C.gene	0.821608	brown
BraA01g029170.3C.gene	0.812166	brown
BraA01g029430.3C.gene	0.781507	brown
BraA01g029770.3C.gene	0.802002	brown
BraA01g030270.3C.gene	0.894007	brown
BraA01g030720.3C.gene	0.770573	brown
BraA01g031390.3C.gene	0.895367	brown
BraA01g032470.3C.gene	0.797728	brown
BraA01g032580.3C.gene	0.988435	brown
BraA01g032820.3C.gene	0.808991	brown
BraA01g033080.3C.gene	0.876657	brown
BraA01g033400.3C.gene	0.813203	brown
BraA01g033440.3C.gene	0.83689	brown
BraA01g033740.3C.gene	0.775964	brown
BraA01g033930.3C.gene	0.788554	brown
BraA01g034680.3C.gene	0.874593	brown
BraA01g034740.3C.gene	0.809793	brown
BraA01g035820.3C.gene	0.772486	brown
BraA01g036020.3C.gene	0.967254	brown
BraA01g036030.3C.gene	0.946406	brown
BraA01g036880.3C.gene	0.92096	brown
BraA01g036950.3C.gene	0.757614	brown
BraA01g036970.3C.gene	0.811703	brown
BraA01g037290.3C.gene	0.704039	brown
BraA01g037300.3C.gene	0.783959	brown
BraA01g037340.3C.gene	0.924	brown
BraA01g037360.3C.gene	0.798572	brown
BraA01g037520.3C.gene	0.776346	brown
BraA01g037810.3C.gene	0.842843	brown
BraA01g037860.3C.gene	0.736019	brown
BraA01g038510.3C.gene	0.851417	brown
BraA01g038640.3C.gene	0.948763	brown
BraA01g038690.3C.gene	0.921321	brown
BraA01g038720.3C.gene	0.967498	brown
BraA01g038780.3C.gene	0.839913	brown
BraA01g039510.3C.gene	0.989976	brown
BraA01g039860.3C.gene	0.748585	brown
BraA01g040480.3C.gene	0.840953	brown
BraA01g040520.3C.gene	0.910071	brown
BraA01g040920.3C.gene	0.986716	brown
BraA01g041780.3C.gene	0.893569	brown
BraA01g041860.3C.gene	0.996741	brown
BraA01g042090.3C.gene	0.773297	brown
BraA01g043290.3C.gene	0.82406	brown
BraA01g044200.3C.gene	0.78835	brown
BraA01g044640.3C.gene	0.992046	brown
BraA01g044750.3C.gene	0.874823	brown
BraA01g044770.3C.gene	0.844789	brown
BraA01g044780.3C.gene	0.81549	brown
BraA01g044810.3C.gene	0.923255	brown
BraA01g044840.3C.gene	0.868884	brown
BraA02g000180.3C.gene	0.803714	brown
BraA02g000300.3C.gene	0.717374	brown
BraA02g000580.3C.gene	0.722351	brown
BraA02g000590.3C.gene	0.700449	brown
BraA02g000750.3C.gene	0.929565	brown
BraA02g000890.3C.gene	0.953406	brown
BraA02g002650.3C.gene	0.926731	brown
BraA02g003420.3C.gene	0.706747	brown
BraA02g003550.3C.gene	0.792467	brown
BraA02g003880.3C.gene	0.898116	brown
BraA02g004310.3C.gene	0.815237	brown
BraA02g004520.3C.gene	0.866072	brown
BraA02g005090.3C.gene	0.918672	brown
BraA02g005650.3C.gene	0.828764	brown
BraA02g006350.3C.gene	0.979427	brown
BraA02g006420.3C.gene	0.793335	brown
BraA02g006450.3C.gene	0.954366	brown
BraA02g007060.3C.gene	0.948261	brown
BraA02g007090.3C.gene	0.848038	brown
BraA02g007300.3C.gene	0.965082	brown
BraA02g007330.3C.gene	0.794561	brown
BraA02g007380.3C.gene	0.861922	brown
BraA02g007500.3C.gene	0.77949	brown
BraA02g007650.3C.gene	0.897301	brown
BraA02g007790.3C.gene	0.872658	brown
BraA02g008020.3C.gene	0.828449	brown
BraA02g008130.3C.gene	0.928348	brown
BraA02g008150.3C.gene	0.822063	brown
BraA02g008980.3C.gene	0.816712	brown
BraA02g009040.3C.gene	0.769945	brown
BraA02g009240.3C.gene	0.951954	brown
BraA02g009430.3C.gene	0.761477	brown
BraA02g009470.3C.gene	0.851067	brown
BraA02g010750.3C.gene	0.765371	brown
BraA02g010940.3C.gene	0.828448	brown
BraA02g011680.3C.gene	0.931096	brown
BraA02g012330.3C.gene	0.868579	brown
BraA02g013180.3C.gene	0.871695	brown
BraA02g013430.3C.gene	0.817628	brown
BraA02g013760.3C.gene	0.703989	brown
BraA02g013770.3C.gene	0.930368	brown
BraA02g014160.3C.gene	0.831619	brown
BraA02g014170.3C.gene	0.834641	brown
BraA02g015150.3C.gene	0.937175	brown
BraA02g015340.3C.gene	0.990506	brown
BraA02g015350.3C.gene	0.829899	brown
BraA02g015470.3C.gene	0.948406	brown
BraA02g016250.3C.gene	0.880831	brown
BraA02g016260.3C.gene	0.914203	brown
BraA02g016570.3C.gene	0.944385	brown
BraA02g016950.3C.gene	0.900462	brown
BraA02g016980.3C.gene	0.779808	brown
BraA02g017000.3C.gene	0.980611	brown
BraA02g017140.3C.gene	0.882918	brown
BraA02g017610.3C.gene	0.949265	brown
BraA02g017750.3C.gene	0.895418	brown
BraA02g017820.3C.gene	0.819181	brown
BraA02g017900.3C.gene	0.915641	brown
BraA02g018470.3C.gene	0.90519	brown
BraA02g018610.3C.gene	0.700889	brown
BraA02g018630.3C.gene	0.901389	brown
BraA02g019240.3C.gene	0.921495	brown
BraA02g019760.3C.gene	0.853055	brown
BraA02g019780.3C.gene	0.769005	brown
BraA02g019870.3C.gene	0.786953	brown
BraA02g020000.3C.gene	0.928064	brown
BraA02g020050.3C.gene	0.928059	brown
BraA02g020110.3C.gene	0.834914	brown
BraA02g020200.3C.gene	0.872445	brown
BraA02g020460.3C.gene	0.901796	brown
BraA02g020580.3C.gene	0.770474	brown
BraA02g021130.3C.gene	0.848077	brown
BraA02g021910.3C.gene	0.710334	brown
BraA02g022080.3C.gene	0.940751	brown
BraA02g022330.3C.gene	0.715254	brown
BraA02g022450.3C.gene	0.795281	brown
BraA02g022790.3C.gene	0.898231	brown
BraA02g023190.3C.gene	0.924841	brown
BraA02g023260.3C.gene	0.837406	brown
BraA02g024200.3C.gene	0.825193	brown
BraA02g024840.3C.gene	0.940736	brown
BraA02g025470.3C.gene	0.84747	brown
BraA02g025950.3C.gene	0.958736	brown
BraA02g026260.3C.gene	0.804973	brown
BraA02g026670.3C.gene	0.790207	brown
BraA02g026690.3C.gene	0.853827	brown
BraA02g026720.3C.gene	0.916024	brown
BraA02g027120.3C.gene	0.974422	brown
BraA02g027270.3C.gene	0.729559	brown
BraA02g027600.3C.gene	0.926834	brown
BraA02g027620.3C.gene	0.96115	brown
BraA02g027630.3C.gene	0.965039	brown
BraA02g027860.3C.gene	0.850005	brown
BraA02g027910.3C.gene	0.841619	brown
BraA02g029160.3C.gene	0.76687	brown
BraA02g029370.3C.gene	0.730942	brown
BraA02g029380.3C.gene	0.729191	brown
BraA02g030770.3C.gene	0.834952	brown
BraA02g030920.3C.gene	0.902226	brown
BraA02g031080.3C.gene	0.832471	brown
BraA02g031740.3C.gene	0.853797	brown
BraA02g032330.3C.gene	0.955539	brown
BraA02g032920.3C.gene	0.86655	brown
BraA02g033150.3C.gene	0.909387	brown
BraA02g033760.3C.gene	0.809519	brown
BraA02g033970.3C.gene	0.803997	brown
BraA02g034050.3C.gene	0.839468	brown
BraA02g034170.3C.gene	0.711004	brown
BraA02g034560.3C.gene	0.867587	brown
BraA02g034880.3C.gene	0.95486	brown
BraA02g034970.3C.gene	0.78374	brown
BraA02g035580.3C.gene	0.84503	brown
BraA02g035890.3C.gene	0.857794	brown
BraA02g036060.3C.gene	0.982129	brown
BraA02g036520.3C.gene	0.842743	brown
BraA02g036850.3C.gene	0.857034	brown
BraA02g036970.3C.gene	0.806688	brown
BraA02g037000.3C.gene	0.805562	brown
BraA02g037020.3C.gene	0.876589	brown
BraA02g037040.3C.gene	0.960018	brown
BraA02g037060.3C.gene	0.748223	brown
BraA02g037470.3C.gene	0.97253	brown
BraA02g037700.3C.gene	0.802909	brown
BraA02g037860.3C.gene	0.737288	brown
BraA02g037930.3C.gene	0.898693	brown
BraA02g038290.3C.gene	0.758204	brown
BraA02g038710.3C.gene	0.967157	brown
BraA02g038860.3C.gene	0.715497	brown
BraA02g039050.3C.gene	0.893803	brown
BraA02g039190.3C.gene	0.773661	brown
BraA02g039640.3C.gene	0.826068	brown
BraA02g039650.3C.gene	0.838663	brown
BraA02g039750.3C.gene	0.908543	brown
BraA02g040380.3C.gene	0.898843	brown
BraA02g041220.3C.gene	0.785205	brown
BraA02g041350.3C.gene	0.814661	brown
BraA02g041890.3C.gene	0.823471	brown
BraA02g042310.3C.gene	0.734668	brown
BraA02g042500.3C.gene	0.947625	brown
BraA02g042560.3C.gene	0.900151	brown
BraA02g042680.3C.gene	0.960477	brown
BraA02g042740.3C.gene	0.928055	brown
BraA02g043290.3C.gene	0.742806	brown
BraA02g043930.3C.gene	0.766564	brown
BraA02g044010.3C.gene	0.774578	brown
BraA02g044290.3C.gene	0.894838	brown
BraA02g044310.3C.gene	0.798477	brown
BraA02g044420.3C.gene	0.978916	brown
BraA02g044770.3C.gene	0.880036	brown
BraA02g044860.3C.gene	0.982614	brown
BraA02g045080.3C.gene	0.977131	brown
BraA02g045120.3C.gene	0.957542	brown
BraA02g045300.3C.gene	0.749972	brown
BraA02g045520.3C.gene	0.800075	brown
BraA02g045720.3C.gene	0.925876	brown
BraA02g045790.3C.gene	0.732336	brown
BraA03g000380.3C.gene	0.736386	brown
BraA03g000850.3C.gene	0.850453	brown
BraA03g001780.3C.gene	0.945671	brown
BraA03g002080.3C.gene	0.79927	brown
BraA03g003270.3C.gene	0.866275	brown
BraA03g003420.3C.gene	0.88358	brown
BraA03g003980.3C.gene	0.795707	brown
BraA03g004010.3C.gene	0.906177	brown
BraA03g004200.3C.gene	0.773276	brown
BraA03g004630.3C.gene	0.757157	brown
BraA03g005140.3C.gene	0.829697	brown
BraA03g005710.3C.gene	0.765043	brown
BraA03g005950.3C.gene	0.832787	brown
BraA03g005960.3C.gene	0.920381	brown
BraA03g006000.3C.gene	0.966054	brown
BraA03g006010.3C.gene	0.863685	brown
BraA03g006100.3C.gene	0.833633	brown
BraA03g006230.3C.gene	0.911236	brown
BraA03g006550.3C.gene	0.873254	brown
BraA03g007130.3C.gene	0.813573	brown
BraA03g007270.3C.gene	0.715324	brown
BraA03g007460.3C.gene	0.958927	brown
BraA03g007580.3C.gene	0.802819	brown
BraA03g007590.3C.gene	0.922205	brown
BraA03g008190.3C.gene	0.901468	brown
BraA03g009220.3C.gene	0.820492	brown
BraA03g009310.3C.gene	0.942076	brown
BraA03g009710.3C.gene	0.818345	brown
BraA03g010480.3C.gene	0.877529	brown
BraA03g010840.3C.gene	0.920625	brown
BraA03g011270.3C.gene	0.956436	brown
BraA03g011370.3C.gene	0.778747	brown
BraA03g011450.3C.gene	0.985222	brown
BraA03g011540.3C.gene	0.826842	brown
BraA03g011660.3C.gene	0.744967	brown
BraA03g011780.3C.gene	0.83759	brown
BraA03g011990.3C.gene	0.862953	brown
BraA03g012180.3C.gene	0.980023	brown
BraA03g012220.3C.gene	0.773973	brown
BraA03g012750.3C.gene	0.792861	brown
BraA03g012760.3C.gene	0.842289	brown
BraA03g012770.3C.gene	0.9802	brown
BraA03g012800.3C.gene	0.955577	brown
BraA03g013190.3C.gene	0.842627	brown
BraA03g013250.3C.gene	0.989593	brown
BraA03g013390.3C.gene	0.70251	brown
BraA03g013910.3C.gene	0.759291	brown
BraA03g014340.3C.gene	0.887889	brown
BraA03g014440.3C.gene	0.904758	brown
BraA03g014660.3C.gene	0.737301	brown
BraA03g015110.3C.gene	0.868929	brown
BraA03g015130.3C.gene	0.98269	brown
BraA03g015190.3C.gene	0.806076	brown
BraA03g015720.3C.gene	0.887741	brown
BraA03g016270.3C.gene	0.898704	brown
BraA03g016290.3C.gene	0.900658	brown
BraA03g016500.3C.gene	0.78057	brown
BraA03g016920.3C.gene	0.901424	brown
BraA03g017200.3C.gene	0.901613	brown
BraA03g017330.3C.gene	0.866593	brown
BraA03g017510.3C.gene	0.907413	brown
BraA03g017710.3C.gene	0.953886	brown
BraA03g018080.3C.gene	0.921547	brown
BraA03g018330.3C.gene	0.920978	brown
BraA03g018420.3C.gene	0.79833	brown
BraA03g018680.3C.gene	0.865469	brown
BraA03g019170.3C.gene	0.893014	brown
BraA03g019270.3C.gene	0.857088	brown
BraA03g020150.3C.gene	0.920303	brown
BraA03g020360.3C.gene	0.702587	brown
BraA03g020480.3C.gene	0.900754	brown
BraA03g021070.3C.gene	0.947138	brown
BraA03g021530.3C.gene	0.944088	brown
BraA03g021910.3C.gene	0.800893	brown
BraA03g021990.3C.gene	0.867654	brown
BraA03g022180.3C.gene	0.934446	brown
BraA03g022210.3C.gene	0.966257	brown
BraA03g022440.3C.gene	0.953758	brown
BraA03g022580.3C.gene	0.932598	brown
BraA03g022700.3C.gene	0.825949	brown
BraA03g023220.3C.gene	0.959921	brown
BraA03g023410.3C.gene	0.814516	brown
BraA03g023960.3C.gene	0.867018	brown
BraA03g024480.3C.gene	0.961462	brown
BraA03g024740.3C.gene	0.946073	brown
BraA03g024750.3C.gene	0.741379	brown
BraA03g024820.3C.gene	0.955759	brown
BraA03g025550.3C.gene	0.940612	brown
BraA03g025710.3C.gene	0.975407	brown
BraA03g026030.3C.gene	0.773225	brown
BraA03g026710.3C.gene	0.876345	brown
BraA03g026770.3C.gene	0.887155	brown
BraA03g027010.3C.gene	0.957967	brown
BraA03g027750.3C.gene	0.771404	brown
BraA03g027860.3C.gene	0.825873	brown
BraA03g027910.3C.gene	0.895055	brown
BraA03g028140.3C.gene	0.873737	brown
BraA03g028250.3C.gene	0.798378	brown
BraA03g028470.3C.gene	0.804086	brown
BraA03g028480.3C.gene	0.873916	brown
BraA03g028630.3C.gene	0.918259	brown
BraA03g028760.3C.gene	0.946772	brown
BraA03g029090.3C.gene	0.861078	brown
BraA03g029280.3C.gene	0.854899	brown
BraA03g029790.3C.gene	0.928473	brown
BraA03g029840.3C.gene	0.94232	brown
BraA03g030430.3C.gene	0.802359	brown
BraA03g031010.3C.gene	0.798025	brown
BraA03g031390.3C.gene	0.797882	brown
BraA03g032030.3C.gene	0.726095	brown
BraA03g032040.3C.gene	0.742764	brown
BraA03g032190.3C.gene	0.892298	brown
BraA03g032210.3C.gene	0.959538	brown
BraA03g032300.3C.gene	0.749587	brown
BraA03g032480.3C.gene	0.791815	brown
BraA03g032900.3C.gene	0.973385	brown
BraA03g032920.3C.gene	0.866682	brown
BraA03g032990.3C.gene	0.913499	brown
BraA03g034040.3C.gene	0.754554	brown
BraA03g034180.3C.gene	0.981185	brown
BraA03g034210.3C.gene	0.849891	brown
BraA03g034310.3C.gene	0.828339	brown
BraA03g034920.3C.gene	0.911201	brown
BraA03g035170.3C.gene	0.888386	brown
BraA03g035300.3C.gene	0.901397	brown
BraA03g035450.3C.gene	0.832668	brown
BraA03g035490.3C.gene	0.925397	brown
BraA03g035670.3C.gene	0.925397	brown
BraA03g035950.3C.gene	0.815491	brown
BraA03g036120.3C.gene	0.977539	brown
BraA03g036150.3C.gene	0.902529	brown
BraA03g036400.3C.gene	0.93458	brown
BraA03g036450.3C.gene	0.767396	brown
BraA03g036580.3C.gene	0.816545	brown
BraA03g036630.3C.gene	0.829392	brown
BraA03g036850.3C.gene	0.953603	brown
BraA03g036900.3C.gene	0.715111	brown
BraA03g037010.3C.gene	0.773794	brown
BraA03g037290.3C.gene	0.857774	brown
BraA03g037440.3C.gene	0.904374	brown
BraA03g038130.3C.gene	0.938069	brown
BraA03g038270.3C.gene	0.76086	brown
BraA03g038530.3C.gene	0.952723	brown
BraA03g038720.3C.gene	0.715836	brown
BraA03g038820.3C.gene	0.838352	brown
BraA03g038840.3C.gene	0.95079	brown
BraA03g038870.3C.gene	0.901909	brown
BraA03g039370.3C.gene	0.931665	brown
BraA03g039570.3C.gene	0.972494	brown
BraA03g039870.3C.gene	0.732285	brown
BraA03g040420.3C.gene	0.94175	brown
BraA03g040650.3C.gene	0.823504	brown
BraA03g041030.3C.gene	0.880551	brown
BraA03g041050.3C.gene	0.747975	brown
BraA03g041820.3C.gene	0.743759	brown
BraA03g041850.3C.gene	0.883084	brown
BraA03g042010.3C.gene	0.865895	brown
BraA03g042020.3C.gene	0.810015	brown
BraA03g042450.3C.gene	0.825343	brown
BraA03g043700.3C.gene	0.794429	brown
BraA03g043800.3C.gene	0.816669	brown
BraA03g044370.3C.gene	0.94418	brown
BraA03g044780.3C.gene	0.854857	brown
BraA03g044860.3C.gene	0.855531	brown
BraA03g045860.3C.gene	0.961578	brown
BraA03g046010.3C.gene	0.792704	brown
BraA03g046320.3C.gene	0.856319	brown
BraA03g046740.3C.gene	0.738651	brown
BraA03g046860.3C.gene	0.992665	brown
BraA03g047250.3C.gene	0.907137	brown
BraA03g047630.3C.gene	0.780075	brown
BraA03g048280.3C.gene	0.925392	brown
BraA03g048600.3C.gene	0.919051	brown
BraA03g048940.3C.gene	0.721334	brown
BraA03g049170.3C.gene	0.704908	brown
BraA03g049570.3C.gene	0.93358	brown
BraA03g049700.3C.gene	0.929877	brown
BraA03g051380.3C.gene	0.924447	brown
BraA03g051490.3C.gene	0.702067	brown
BraA03g052050.3C.gene	0.833402	brown
BraA03g052060.3C.gene	0.860997	brown
BraA03g052070.3C.gene	0.869072	brown
BraA03g052220.3C.gene	0.987479	brown
BraA03g052230.3C.gene	0.816232	brown
BraA03g052280.3C.gene	0.810519	brown
BraA03g052350.3C.gene	0.842079	brown
BraA03g053120.3C.gene	0.836658	brown
BraA03g053380.3C.gene	0.829519	brown
BraA03g053700.3C.gene	0.707511	brown
BraA03g054130.3C.gene	0.877606	brown
BraA03g054820.3C.gene	0.835197	brown
BraA03g054900.3C.gene	0.924827	brown
BraA03g055500.3C.gene	0.813167	brown
BraA03g056120.3C.gene	0.951059	brown
BraA03g056210.3C.gene	0.795384	brown
BraA03g058590.3C.gene	0.969088	brown
BraA03g058720.3C.gene	0.841493	brown
BraA03g058890.3C.gene	0.881461	brown
BraA03g059850.3C.gene	0.902326	brown
BraA03g060010.3C.gene	0.79712	brown
BraA03g060330.3C.gene	0.947987	brown
BraA03g060660.3C.gene	0.956201	brown
BraA03g061080.3C.gene	0.970052	brown
BraA03g061100.3C.gene	0.774543	brown
BraA03g062910.3C.gene	0.855481	brown
BraA03g063030.3C.gene	0.922101	brown
BraA04g000030.3C.gene	0.938895	brown
BraA04g000220.3C.gene	0.917142	brown
BraA04g000230.3C.gene	0.811273	brown
BraA04g000270.3C.gene	0.901214	brown
BraA04g000460.3C.gene	0.824222	brown
BraA04g000990.3C.gene	0.784854	brown
BraA04g001140.3C.gene	0.896036	brown
BraA04g001260.3C.gene	0.76964	brown
BraA04g001630.3C.gene	0.863822	brown
BraA04g001740.3C.gene	0.963474	brown
BraA04g001810.3C.gene	0.733232	brown
BraA04g001860.3C.gene	0.984423	brown
BraA04g002330.3C.gene	0.919668	brown
BraA04g003370.3C.gene	0.806687	brown
BraA04g003610.3C.gene	0.810415	brown
BraA04g003700.3C.gene	0.895519	brown
BraA04g003880.3C.gene	0.920879	brown
BraA04g004280.3C.gene	0.916606	brown
BraA04g004360.3C.gene	0.974953	brown
BraA04g004370.3C.gene	0.783986	brown
BraA04g004720.3C.gene	0.929111	brown
BraA04g005190.3C.gene	0.865293	brown
BraA04g005700.3C.gene	0.934795	brown
BraA04g006140.3C.gene	0.872917	brown
BraA04g006260.3C.gene	0.882158	brown
BraA04g006680.3C.gene	0.76869	brown
BraA04g007010.3C.gene	0.967844	brown
BraA04g007380.3C.gene	0.895248	brown
BraA04g007460.3C.gene	0.911564	brown
BraA04g007670.3C.gene	0.870786	brown
BraA04g008220.3C.gene	0.703054	brown
BraA04g008230.3C.gene	0.833712	brown
BraA04g008270.3C.gene	0.92891	brown
BraA04g008320.3C.gene	0.73095	brown
BraA04g008350.3C.gene	0.822472	brown
BraA04g008890.3C.gene	0.885628	brown
BraA04g009110.3C.gene	0.92315	brown
BraA04g009580.3C.gene	0.899606	brown
BraA04g009980.3C.gene	0.941884	brown
BraA04g010220.3C.gene	0.841711	brown
BraA04g010950.3C.gene	0.943527	brown
BraA04g010970.3C.gene	0.959505	brown
BraA04g011920.3C.gene	0.719139	brown
BraA04g012180.3C.gene	0.936034	brown
BraA04g013630.3C.gene	0.947792	brown
BraA04g014640.3C.gene	0.932087	brown
BraA04g014660.3C.gene	0.901243	brown
BraA04g014860.3C.gene	0.934137	brown
BraA04g014990.3C.gene	0.931055	brown
BraA04g015850.3C.gene	0.757635	brown
BraA04g016030.3C.gene	0.967832	brown
BraA04g016370.3C.gene	0.939842	brown
BraA04g016620.3C.gene	0.942181	brown
BraA04g017190.3C.gene	0.936702	brown
BraA04g017380.3C.gene	0.862145	brown
BraA04g017420.3C.gene	0.920017	brown
BraA04g017460.3C.gene	0.881652	brown
BraA04g017770.3C.gene	0.947707	brown
BraA04g017930.3C.gene	0.858461	brown
BraA04g017940.3C.gene	0.936081	brown
BraA04g018050.3C.gene	0.836478	brown
BraA04g019950.3C.gene	0.866811	brown
BraA04g020000.3C.gene	0.943968	brown
BraA04g020060.3C.gene	0.946796	brown
BraA04g020410.3C.gene	0.99116	brown
BraA04g020440.3C.gene	0.800325	brown
BraA04g020690.3C.gene	0.865047	brown
BraA04g020750.3C.gene	0.986971	brown
BraA04g021840.3C.gene	0.908496	brown
BraA04g022880.3C.gene	0.84223	brown
BraA04g023100.3C.gene	0.731771	brown
BraA04g023370.3C.gene	0.840272	brown
BraA04g023430.3C.gene	0.758264	brown
BraA04g023440.3C.gene	0.845673	brown
BraA04g023530.3C.gene	0.770819	brown
BraA04g023800.3C.gene	0.974318	brown
BraA04g024050.3C.gene	0.851561	brown
BraA04g024380.3C.gene	0.828867	brown
BraA04g024630.3C.gene	0.80046	brown
BraA04g024860.3C.gene	0.913812	brown
BraA04g025120.3C.gene	0.857112	brown
BraA04g025420.3C.gene	0.808581	brown
BraA04g025570.3C.gene	0.826383	brown
BraA04g025630.3C.gene	0.963698	brown
BraA04g026140.3C.gene	0.783558	brown
BraA04g026230.3C.gene	0.987339	brown
BraA04g026350.3C.gene	0.721111	brown
BraA04g027300.3C.gene	0.723587	brown
BraA04g027700.3C.gene	0.883633	brown
BraA04g027940.3C.gene	0.756756	brown
BraA04g027980.3C.gene	0.863403	brown
BraA04g028080.3C.gene	0.911771	brown
BraA04g028290.3C.gene	0.860439	brown
BraA04g028480.3C.gene	0.749945	brown
BraA04g028490.3C.gene	0.719614	brown
BraA04g028500.3C.gene	0.957296	brown
BraA04g028540.3C.gene	0.796119	brown
BraA04g028660.3C.gene	0.866533	brown
BraA04g029510.3C.gene	0.864534	brown
BraA04g029700.3C.gene	0.932355	brown
BraA04g029990.3C.gene	0.968274	brown
BraA04g030060.3C.gene	0.809123	brown
BraA04g030220.3C.gene	0.985687	brown
BraA04g030230.3C.gene	0.832978	brown
BraA04g030720.3C.gene	0.884375	brown
BraA04g030990.3C.gene	0.845632	brown
BraA04g031450.3C.gene	0.906623	brown
BraA04g031800.3C.gene	0.794375	brown
BraA04g032010.3C.gene	0.889578	brown
BraA04g032130.3C.gene	0.825159	brown
BraA04g032140.3C.gene	0.825685	brown
[truncated: 6,847 more rows]

## Sheet: Table S4
Table S4. List of genes related to lignin synthesis pathway
Gene ID	Name	DEG	COG_class	COG_class_annotation	GO_annotation	KEGG_annotation	KEGG_pathway_annotation	KOG_class	KOG_class_annotation	Pfam_annotation	Swiss-Prot_annotation	eggNOG_class	eggNOG_class_annotation	NR_annotation	N-0DAT	L-15DAT	N-15DAT	L-25DAT	N-25DAT	L-35DAT	N-35DAT	L-45DAT	N-45DAT
BraA04g006280.3C.gene	PAL	Yes	[E]	Amino acid transport and metabolism	Molecular Function: protein binding (GO:0005515);; Cellular Component: cytosol (GO:0005829);; Biological Process: L-phenylalanine catabolic process (GO:0006559);; Biological Process: defense response (GO:0006952);; Biological Process: response to oxidative stress (GO:0006979);; Biological Process: response to wounding (GO:0009611);; Biological Process: cinnamic acid biosynthetic process (GO:00098…	K10775|0|bna:106371449|K10775 phenylalanine ammonia-lyase [EC:4.3.1.24] | (RefSeq) PAL2-1; phenylalanine ammonia-lyase 2-like	Phenylalanine metabolism (ko00360);; Phenylpropanoid biosynthesis (ko00940)	[Q]	Secondary metabolites biosynthesis, transport and catabolism	Aromatic amino acid lyase	Phenylalanine ammonia-lyase 2 OS=Arabidopsis thaliana OX=3702 GN=PAL2 PE=1 SV=2	E	Amino acid transport and metabolism	uncharacterized protein LOC106371449 [Brassica napus]	2.65124	81.5141	3.58297	52.3674	36.386	46.6602	6.40499	18.0659	23.9022
BraA04g026260.3C.gene	PAL	Yes	[E]	Amino acid transport and metabolism	Molecular Function: protein binding (GO:0005515);; Cellular Component: cytoplasm (GO:0005737);; Biological Process: L-phenylalanine catabolic process (GO:0006559);; Biological Process: defense response (GO:0006952);; Biological Process: response to oxidative stress (GO:0006979);; Biological Process: pollen development (GO:0009555);; Biological Process: response to wounding (GO:0009611);; Biologic…	K10775|0|brp:103865574|K10775 phenylalanine ammonia-lyase [EC:4.3.1.24] | (RefSeq) PAL-BR-1, PAL1, PAL2; phenylalanine ammonia-lyase 1	Phenylalanine metabolism (ko00360);; Phenylpropanoid biosynthesis (ko00940)	[Q]	Secondary metabolites biosynthesis, transport and catabolism	Aromatic amino acid lyase	Phenylalanine ammonia-lyase 1 OS=Arabidopsis thaliana OX=3702 GN=PAL1 PE=1 SV=3	E	Amino acid transport and metabolism	PREDICTED: phenylalanine ammonia-lyase 1 [Brassica rapa]	2.11016	98.576	6.55443	69.429	41.3545	74.3347	5.60176	17.5092	28.5994
BraA05g008320.3C.gene	PAL	Yes	[E]	Amino acid transport and metabolism	Molecular Function: protein binding (GO:0005515);; Cellular Component: cytoplasm (GO:0005737);; Biological Process: L-phenylalanine catabolic process (GO:0006559);; Biological Process: defense response (GO:0006952);; Biological Process: response to oxidative stress (GO:0006979);; Biological Process: pollen development (GO:0009555);; Biological Process: response to wounding (GO:0009611);; Biologic…	K10775|0|brp:103867229|K10775 phenylalanine ammonia-lyase [EC:4.3.1.24] | (RefSeq) PAL; phenylalanine ammonia-lyase 1	Phenylalanine metabolism (ko00360);; Phenylpropanoid biosynthesis (ko00940)	[Q]	Secondary metabolites biosynthesis, transport and catabolism	Aromatic amino acid lyase	Phenylalanine ammonia-lyase 1 OS=Arabidopsis thaliana OX=3702 GN=PAL1 PE=1 SV=3	E	Amino acid transport and metabolism	PREDICTED: phenylalanine ammonia-lyase 1 [Brassica rapa]	5.28381	167.404	13.9658	128.977	108.597	60.4076	0.637194	53.3712	32.5902
BraA07g021160.3C.gene	PAL	Yes	[E]	Amino acid transport and metabolism	Molecular Function: protein binding (GO:0005515);; Cellular Component: cytosol (GO:0005829);; Biological Process: L-phenylalanine catabolic process (GO:0006559);; Biological Process: defense response (GO:0006952);; Biological Process: response to oxidative stress (GO:0006979);; Biological Process: response to wounding (GO:0009611);; Biological Process: cinnamic acid biosynthetic process (GO:00098…	K10775|0|brp:103829920|K10775 phenylalanine ammonia-lyase [EC:4.3.1.24] | (RefSeq) phenylalanine ammonia-lyase 2-like	Phenylalanine metabolism (ko00360);; Phenylpropanoid biosynthesis (ko00940)	[Q]	Secondary metabolites biosynthesis, transport and catabolism	Aromatic amino acid lyase	Phenylalanine ammonia-lyase 2 OS=Arabidopsis thaliana OX=3702 GN=PAL2 PE=1 SV=2	E	Amino acid transport and metabolism	PREDICTED: phenylalanine ammonia-lyase 2-like [Brassica rapa]	1.15186	12.5977	1.74043	12.2199	5.83433	4.4304	3.22734	3.65688	2.1613
BraA09g044270.3C.gene	PAL	Yes	[E]	Amino acid transport and metabolism	Molecular Function: protein binding (GO:0005515);; Cellular Component: cytosol (GO:0005829);; Biological Process: L-phenylalanine catabolic process (GO:0006559);; Biological Process: defense response (GO:0006952);; Biological Process: response to oxidative stress (GO:0006979);; Biological Process: response to wounding (GO:0009611);; Biological Process: cinnamic acid biosynthetic process (GO:00098…	K10775|0|brp:103841251|K10775 phenylalanine ammonia-lyase [EC:4.3.1.24] | (RefSeq) phenylalanine ammonia-lyase 2	Phenylalanine metabolism (ko00360);; Phenylpropanoid biosynthesis (ko00940)	[Q]	Secondary metabolites biosynthesis, transport and catabolism	Aromatic amino acid lyase	Phenylalanine ammonia-lyase 2 OS=Arabidopsis thaliana OX=3702 GN=PAL2 PE=1 SV=2	E	Amino acid transport and metabolism	phenylalanine ammonia-lyase 2 [Brassica napus]	3.92166	183.353	7.35492	137.477	139.872	160.153	11.6291	55.759	48.6989
BraA04g015350.3C.gene	PAL	NO	[E]	Amino acid transport and metabolism	Molecular Function: protein binding (GO:0005515);; Cellular Component: cytoplasm (GO:0005737);; Biological Process: L-phenylalanine catabolic process (GO:0006559);; Biological Process: defense response (GO:0006952);; Biological Process: response to wounding (GO:0009611);; Biological Process: cinnamic acid biosynthetic process (GO:0009800);; Molecular Function: phenylalanine ammonia-lyase activity…	K10775|0|brp:103864245|K10775 phenylalanine ammonia-lyase [EC:4.3.1.24] | (RefSeq) phenylalanine ammonia-lyase 3	Phenylalanine metabolism (ko00360);; Phenylpropanoid biosynthesis (ko00940)	[Q]	Secondary metabolites biosynthesis, transport and catabolism	Aromatic amino acid lyase	Phenylalanine ammonia-lyase 3 OS=Arabidopsis thaliana OX=3702 GN=PAL3 PE=1 SV=3	E	Amino acid transport and metabolism	PREDICTED: phenylalanine ammonia-lyase 3 [Brassica rapa]	0.131006	0.069052	0.143549	0.068672	0.0197437	0.015547	0.113031	0.0835957	0.363653
BraA05g036420.3C.gene	PAL	NO	[E]	Amino acid transport and metabolism	Molecular Function: protein binding (GO:0005515);; Cellular Component: cytoplasm (GO:0005737);; Biological Process: L-phenylalanine catabolic process (GO:0006559);; Biological Process: cinnamic acid biosynthetic process (GO:0009800);; Molecular Function: phenylalanine ammonia-lyase activity (GO:0045548);;	K10775|0|brp:103870475|K10775 phenylalanine ammonia-lyase [EC:4.3.1.24] | (RefSeq) phenylalanine ammonia-lyase 4	Phenylalanine metabolism (ko00360);; Phenylpropanoid biosynthesis (ko00940)	[Q]	Secondary metabolites biosynthesis, transport and catabolism	Aromatic amino acid lyase	Phenylalanine ammonia-lyase 4 OS=Arabidopsis thaliana OX=3702 GN=PAL4 PE=1 SV=1	E	Amino acid transport and metabolism	PREDICTED: phenylalanine ammonia-lyase 4 [Brassica rapa]	1.40919	2.3287	3.05674	5.27018	1.95646	1.06546	0.216844	1.84031	40.4855
BraA03g016260.3C.gene	C4H	Yes	[QV]	Secondary metabolites biosynthesis, transport and catabolism;; Defense mechanisms	Molecular Function: iron ion binding (GO:0005506);; Molecular Function: trans-cinnamate 4-monooxygenase activity (GO:0016710);; Molecular Function: heme binding (GO:0020037);; Biological Process: oxidation-reduction process (GO:0055114);;	K00487|0|bna:106437590|K00487 trans-cinnamate 4-monooxygenase [EC:1.14.13.11] | (RefSeq) trans-cinnamate 4-monooxygenase	Ubiquinone and other terpenoid-quinone biosynthesis (ko00130);; Phenylalanine metabolism (ko00360);; Phenylpropanoid biosynthesis (ko00940);; Flavonoid biosynthesis (ko00941);; Stilbenoid, diarylheptanoid and gingerol biosynthesis (ko00945)	[Q]	Secondary metabolites biosynthesis, transport and catabolism	Cytochrome P450	Trans-cinnamate 4-monooxygenase OS=Arabidopsis thaliana OX=3702 GN=CYP73A5 PE=2 SV=1	Q	Secondary metabolites biosynthesis, transport and catabolism	trans-cinnamate 4-monooxygenase [Brassica napus]	1.70319	104.996	4.00894	77.9794	54.192	77.4055	0.903035	43.7432	20.7876
BraA04g021700.3C.gene	C4H	Yes	--	--	Molecular Function: iron ion binding (GO:0005506);; Cellular Component: extracellular region (GO:0005576);; Cellular Component: vacuolar membrane (GO:0005774);; Cellular Component: endoplasmic reticulum (GO:0005783);; Cellular Component: Golgi apparatus (GO:0005794);; Cellular Component: plasma membrane (GO:0005886);; Biological Process: ubiquinone biosynthetic process (GO:0006744);; Biological P…	K00487|3.55486e-81|brp:103865042|K00487 trans-cinnamate 4-monooxygenase [EC:1.14.13.11] | (RefSeq) trans-cinnamate 4-monooxygenase-like	Ubiquinone and other terpenoid-quinone biosynthesis (ko00130);; Phenylalanine metabolism (ko00360);; Phenylpropanoid biosynthesis (ko00940);; Flavonoid biosynthesis (ko00941);; Stilbenoid, diarylheptanoid and gingerol biosynthesis (ko00945)	[Q]	Secondary metabolites biosynthesis, transport and catabolism	Cytochrome P450	Trans-cinnamate 4-monooxygenase OS=Arabidopsis thaliana OX=3702 GN=CYP73A5 PE=2 SV=1	Q	Secondary metabolites biosynthesis, transport and catabolism	PREDICTED: trans-cinnamate 4-monooxygenase-like [Brassica rapa]	1.02196	80.0534	19.6045	157.144	220.342	44.7127	50.3272	58.0526	15.7681
BraA04g021710.3C.gene	C4H	Yes	[QV]	Secondary metabolites biosynthesis, transport and catabolism;; Defense mechanisms	Molecular Function: iron ion binding (GO:0005506);; Molecular Function: trans-cinnamate 4-monooxygenase activity (GO:0016710);; Molecular Function: heme binding (GO:0020037);; Biological Process: oxidation-reduction process (GO:0055114);;	K00487|0|bna:106348398|K00487 trans-cinnamate 4-monooxygenase [EC:1.14.13.11] | (RefSeq) C4H, C4H-BN-7; trans-cinnamate 4-monooxygenase-like	Ubiquinone and other terpenoid-quinone biosynthesis (ko00130);; Phenylalanine metabolism (ko00360);; Phenylpropanoid biosynthesis (ko00940);; Flavonoid biosynthesis (ko00941);; Stilbenoid, diarylheptanoid and gingerol biosynthesis (ko00945)	[Q]	Secondary metabolites biosynthesis, transport and catabolism	Cytochrome P450	Trans-cinnamate 4-monooxygenase OS=Arabidopsis thaliana OX=3702 GN=CYP73A5 PE=2 SV=1	Q	Secondary metabolites biosynthesis, transport and catabolism	trans-cinnamate 4-monooxygenase-like [Brassica napus]	3.99537	74.7853	64.2116	71.9507	41.5211	42.2717	6.65175	29.7341	149.429
BraA03g016250.3C.gene	C4H	NO	[QV]	Secondary metabolites biosynthesis, transport and catabolism;; Defense mechanisms	Molecular Function: iron ion binding (GO:0005506);; Cellular Component: extracellular region (GO:0005576);; Cellular Component: vacuolar membrane (GO:0005774);; Cellular Component: endoplasmic reticulum (GO:0005783);; Cellular Component: Golgi apparatus (GO:0005794);; Cellular Component: plasma membrane (GO:0005886);; Biological Process: ubiquinone biosynthetic process (GO:0006744);; Biological P…	K00487|0|brp:103857322|K00487 trans-cinnamate 4-monooxygenase [EC:1.14.13.11] | (RefSeq) trans-cinnamate 4-monooxygenase-like	Ubiquinone and other terpenoid-quinone biosynthesis (ko00130);; Phenylalanine metabolism (ko00360);; Phenylpropanoid biosynthesis (ko00940);; Flavonoid biosynthesis (ko00941);; Stilbenoid, diarylheptanoid and gingerol biosynthesis (ko00945)	[Q]	Secondary metabolites biosynthesis, transport and catabolism	Cytochrome P450	Trans-cinnamate 4-monooxygenase OS=Arabidopsis thaliana OX=3702 GN=CYP73A5 PE=2 SV=1	Q	Secondary metabolites biosynthesis, transport and catabolism	PREDICTED: trans-cinnamate 4-monooxygenase-like [Brassica rapa]	11.2726	8.45546	9.78675	7.32235	18.3506	10.2145	16.6979	6.24088	26.9987
BraA05g018190.3C.gene	4CL	Yes	[IQ]	Lipid transport and metabolism;; Secondary metabolites biosynthesis, transport and catabolism	Molecular Function: ATP binding (GO:0005524);; Cellular Component: nucleus (GO:0005634);; Cellular Component: cytoplasm (GO:0005737);; Biological Process: response to UV (GO:0009411);; Biological Process: response to wounding (GO:0009611);; Biological Process: response to fungus (GO:0009620);; Biological Process: phenylpropanoid metabolic process (GO:0009698);; Molecular Function: 4-coumarate-CoA…	K01904|0|brp:103868556|K01904 4-coumarate--CoA ligase [EC:6.2.1.12] | (RefSeq) 4CL-A1, 4CL-A2; 4-coumarate--CoA ligase 1	Ubiquinone and other terpenoid-quinone biosynthesis (ko00130);; Phenylalanine metabolism (ko00360);; Phenylpropanoid biosynthesis (ko00940)	[I]	Lipid transport and metabolism	AMP-binding enzyme;; AMP-binding enzyme C-terminal domain	4-coumarate--CoA ligase 1 OS=Arabidopsis thaliana OX=3702 GN=4CL1 PE=1 SV=1	IQ	Lipid transport and metabolism;; Secondary metabolites biosynthesis, transport and catabolism	PREDICTED: 4-coumarate--CoA ligase 1 [Brassica rapa]	15.2635	94.9219	43.4907	79.9182	90.6945	63.0111	17.2348	60.1816	35.663
BraA05g025850.3C.gene	4CL	Yes	[IQ]	Lipid transport and metabolism;; Secondary metabolites biosynthesis, transport and catabolism	Molecular Function: ATP binding (GO:0005524);; Cellular Component: nucleus (GO:0005634);; Biological Process: response to UV (GO:0009411);; Biological Process: response to wounding (GO:0009611);; Biological Process: response to fungus (GO:0009620);; Biological Process: phenylpropanoid metabolic process (GO:0009698);; Cellular Component: integral component of membrane (GO:0016021);; Molecular Func…	K01904|0|brp:103869195|K01904 4-coumarate--CoA ligase [EC:6.2.1.12] | (RefSeq) 4CL-B; 4-coumarate--CoA ligase 2	Ubiquinone and other terpenoid-quinone biosynthesis (ko00130);; Phenylalanine metabolism (ko00360);; Phenylpropanoid biosynthesis (ko00940)	[I]	Lipid transport and metabolism	AMP-binding enzyme;; AMP-binding enzyme C-terminal domain	4-coumarate--CoA ligase 2 OS=Arabidopsis thaliana OX=3702 GN=4CL2 PE=1 SV=2	IQ	Lipid transport and metabolism;; Secondary metabolites biosynthesis, transport and catabolism	PREDICTED: 4-coumarate--CoA ligase 2 [Brassica rapa]	3.64775	21.3161	12.761	23.5995	29.1564	23.9455	5.44771	21.6236	7.18112
BraA07g031570.3C.gene	4CL	Yes	[IQ]	Lipid transport and metabolism;; Secondary metabolites biosynthesis, transport and catabolism	Molecular Function: ATP binding (GO:0005524);; Biological Process: response to UV (GO:0009411);; Biological Process: response to wounding (GO:0009611);; Biological Process: phenylpropanoid metabolic process (GO:0009698);; Biological Process: pollen exine formation (GO:0010584);; Cellular Component: integral component of membrane (GO:0016021);; Molecular Function: 4-coumarate-CoA ligase activity (…	K01904|0|brp:103831048|K01904 4-coumarate--CoA ligase [EC:6.2.1.12] | (RefSeq) 4-coumarate--CoA ligase 3	Ubiquinone and other terpenoid-quinone biosynthesis (ko00130);; Phenylalanine metabolism (ko00360);; Phenylpropanoid biosynthesis (ko00940)	[I]	Lipid transport and metabolism	AMP-binding enzyme;; AMP-binding enzyme C-terminal domain	4-coumarate--CoA ligase 3 OS=Arabidopsis thaliana OX=3702 GN=4CL3 PE=1 SV=1	IQ	Lipid transport and metabolism;; Secondary metabolites biosynthesis, transport and catabolism	PREDICTED: 4-coumarate--CoA ligase 3 [Brassica rapa]	11.4437	135.111	21.0225	89.0033	34.4766	47.3255	7.75769	12.4285	58.0003
BraA09g024990.3C.gene	4CL	Yes	[IQ]	Lipid transport and metabolism;; Secondary metabolites biosynthesis, transport and catabolism	Molecular Function: fatty-acyl-CoA synthase activity (GO:0004321);; Molecular Function: ATP binding (GO:0005524);; Cellular Component: peroxisome (GO:0005777);; Biological Process: jasmonic acid biosynthetic process (GO:0009695);; Biological Process: auxin biosynthetic process (GO:0009851);; Cellular Component: integral component of membrane (GO:0016021);; Molecular Function: 4-coumarate-CoA liga…	K01904|0|brp:103839764|K01904 4-coumarate--CoA ligase [EC:6.2.1.12] | (RefSeq) 4-coumarate--CoA ligase-like 7	Ubiquinone and other terpenoid-quinone biosynthesis (ko00130);; Phenylalanine metabolism (ko00360);; Phenylpropanoid biosynthesis (ko00940)	[I]	Lipid transport and metabolism	AMP-binding enzyme;; AMP-binding enzyme C-terminal domain	4-coumarate--CoA ligase-like 7 OS=Arabidopsis thaliana OX=3702 GN=4CLL7 PE=1 SV=1	IQ	Lipid transport and metabolism;; Secondary metabolites biosynthesis, transport and catabolism	PREDICTED: 4-coumarate--CoA ligase-like 7 [Brassica rapa]	23.5441	50.5682	26.7913	48.2821	87.9829	39.9061	31.0642	39.2445	21.522
BraA01g010480.3C.gene	4CL	NO	[IQ]	Lipid transport and metabolism;; Secondary metabolites biosynthesis, transport and catabolism	Molecular Function: ATP binding (GO:0005524);; Cellular Component: peroxisome (GO:0005777);; Biological Process: ubiquinone biosynthetic process (GO:0006744);; Cellular Component: chloroplast (GO:0009507);; Cellular Component: integral component of membrane (GO:0016021);; Molecular Function: 4-coumarate-CoA ligase activity (GO:0016207);;	K01904|0|brp:103857048|K01904 4-coumarate--CoA ligase [EC:6.2.1.12] | (RefSeq) 4CL-C; 4-coumarate--CoA ligase-like 6	Ubiquinone and other terpenoid-quinone biosynthesis (ko00130);; Phenylalanine metabolism (ko00360);; Phenylpropanoid biosynthesis (ko00940)	[I]	Lipid transport and metabolism	AMP-binding enzyme;; AMP-binding enzyme C-terminal domain	4-coumarate--CoA ligase-like 6 OS=Arabidopsis thaliana OX=3702 GN=4CLL6 PE=2 SV=2	IQ	Lipid transport and metabolism;; Secondary metabolites biosynthesis, transport and catabolism	PREDICTED: 4-coumarate--CoA ligase-like 6 isoform X1 [Brassica rapa]	4.52327	6.55116	4.95692	8.89518	8.00092	10.235	7.13009	7.40965	11.8213
BraA03g039680.3C.gene	4CL	NO	[IQ]	Lipid transport and metabolism;; Secondary metabolites biosynthesis, transport and catabolism	Molecular Function: ATP binding (GO:0005524);; Biological Process: phenylpropanoid biosynthetic process (GO:0009699);; Cellular Component: integral component of membrane (GO:0016021);; Molecular Function: 4-coumarate-CoA ligase activity (GO:0016207);;	K01904|0|brp:103859897|K01904 4-coumarate--CoA ligase [EC:6.2.1.12] | (RefSeq) 4-coumarate--CoA ligase 4	Ubiquinone and other terpenoid-quinone biosynthesis (ko00130);; Phenylalanine metabolism (ko00360);; Phenylpropanoid biosynthesis (ko00940)	[I]	Lipid transport and metabolism	AMP-binding enzyme;; AMP-binding enzyme C-terminal domain	4-coumarate--CoA ligase 4 OS=Arabidopsis thaliana OX=3702 GN=4CL4 PE=1 SV=1	IQ	Lipid transport and metabolism;; Secondary metabolites biosynthesis, transport and catabolism	PREDICTED: 4-coumarate--CoA ligase 4 [Brassica rapa]	0.479021	0.0965813	0.347602	0.301815	0.088245	0.0463977	0.149986	0.155471	1.12839
BraA03g039690.3C.gene	4CL	NO	[IQ]	Lipid transport and metabolism;; Secondary metabolites biosynthesis, transport and catabolism	Molecular Function: ATP binding (GO:0005524);; Biological Process: phenylpropanoid biosynthetic process (GO:0009699);; Molecular Function: 4-coumarate-CoA ligase activity (GO:0016207);;	K01904|0|brp:103859898|K01904 4-coumarate--CoA ligase [EC:6.2.1.12] | (RefSeq) 4-coumarate--CoA ligase 4-like	Ubiquinone and other terpenoid-quinone biosynthesis (ko00130);; Phenylalanine metabolism (ko00360);; Phenylpropanoid biosynthesis (ko00940)	[I]	Lipid transport and metabolism	AMP-binding enzyme;; AMP-binding enzyme C-terminal domain	4-coumarate--CoA ligase 4 OS=Arabidopsis thaliana OX=3702 GN=4CL4 PE=1 SV=1	IQ	Lipid transport and metabolism;; Secondary metabolites biosynthesis, transport and catabolism	PREDICTED: 4-coumarate--CoA ligase 4-like [Brassica rapa]	3.82076	3.75342	4.71991	5.03759	1.07782	1.0404	3.93574	0.395345	6.07967
BraA05g025860.3C.gene	4CL	NO	--	--	--	K01904|7.54111e-16|bna:106384402|K01904 4-coumarate--CoA ligase [EC:6.2.1.12] | (RefSeq) 4-coumarate--CoA ligase 4-like	Ubiquinone and other terpenoid-quinone biosynthesis (ko00130);; Phenylalanine metabolism (ko00360);; Phenylpropanoid biosynthesis (ko00940)	[I]	Lipid transport and metabolism	AMP-binding enzyme	4-coumarate--CoA ligase 4 OS=Arabidopsis thaliana OX=3702 GN=4CL4 PE=1 SV=1	IQ	Lipid transport and metabolism;; Secondary metabolites biosynthesis, transport and catabolism	4-coumarate--CoA ligase 4-like [Brassica napus]	0	0	0	0	0	0	0	0	0
BraA05g025870.3C.gene	4CL	NO	[IQ]	Lipid transport and metabolism;; Secondary metabolites biosynthesis, transport and catabolism	Biological Process: phenylpropanoid biosynthetic process (GO:0009699);; Molecular Function: 4-coumarate-CoA ligase activity (GO:0016207);;	K01904|0|brp:103869196|K01904 4-coumarate--CoA ligase [EC:6.2.1.12] | (RefSeq) 4-coumarate--CoA ligase 4	Ubiquinone and other terpenoid-quinone biosynthesis (ko00130);; Phenylalanine metabolism (ko00360);; Phenylpropanoid biosynthesis (ko00940)	[I]	Lipid transport and metabolism	AMP-binding enzyme;; AMP-binding enzyme C-terminal domain	4-coumarate--CoA ligase 4 OS=Arabidopsis thaliana OX=3702 GN=4CL4 PE=1 SV=1	IQ	Lipid transport and metabolism;; Secondary metabolites biosynthesis, transport and catabolism	PREDICTED: 4-coumarate--CoA ligase 4 [Brassica rapa]	0.816693	0.0256163	0.0530083	0.0272653	0.0986273	0.1099	0.13562	0.0202963	0.250574
BraA05g025900.3C.gene	4CL	NO	[IQ]	Lipid transport and metabolism;; Secondary metabolites biosynthesis, transport and catabolism	Biological Process: phenylpropanoid biosynthetic process (GO:0009699);; Molecular Function: 4-coumarate-CoA ligase activity (GO:0016207);;	K01904|0|brp:103869197|K01904 4-coumarate--CoA ligase [EC:6.2.1.12] | (RefSeq) 4-coumarate--CoA ligase 4-like	Ubiquinone and other terpenoid-quinone biosynthesis (ko00130);; Phenylalanine metabolism (ko00360);; Phenylpropanoid biosynthesis (ko00940)	[I]	Lipid transport and metabolism	AMP-binding enzyme;; AMP-binding enzyme C-terminal domain	4-coumarate--CoA ligase 4 OS=Arabidopsis thaliana OX=3702 GN=4CL4 PE=1 SV=1	IQ	Lipid transport and metabolism;; Secondary metabolites biosynthesis, transport and catabolism	PREDICTED: 4-coumarate--CoA ligase 4-like isoform X1 [Brassica rapa]	1.56329	0.743171	1.12156	1.11478	2.71569	1.87229	5.33436	2.50977	1.5369
BraA05g025920.3C.gene	4CL	NO	[IQ]	Lipid transport and metabolism;; Secondary metabolites biosynthesis, transport and catabolism	Biological Process: phenylpropanoid biosynthetic process (GO:0009699);; Cellular Component: integral component of membrane (GO:0016021);; Molecular Function: 4-coumarate-CoA ligase activity (GO:0016207);; Molecular Function: protein-disulfide reductase activity (GO:0047134);; Biological Process: oxidation-reduction process (GO:0055114);;	K01904|8.63705e-81|bna:106384402|K01904 4-coumarate--CoA ligase [EC:6.2.1.12] | (RefSeq) 4-coumarate--CoA ligase 4-like	Ubiquinone and other terpenoid-quinone biosynthesis (ko00130);; Phenylalanine metabolism (ko00360);; Phenylpropanoid biosynthesis (ko00940)	[I]	Lipid transport and metabolism	AMP-binding enzyme	4-coumarate--CoA ligase 4 OS=Arabidopsis thaliana OX=3702 GN=4CL4 PE=1 SV=1	IQ	Lipid transport and metabolism;; Secondary metabolites biosynthesis, transport and catabolism	BnaA05g19790D [Brassica napus]	0	0	0	0	0	0	0	0	0
BraA09g012710.3C.gene	4CL	NO	[IQ]	Lipid transport and metabolism;; Secondary metabolites biosynthesis, transport and catabolism	Molecular Function: long-chain fatty acid-CoA ligase activity (GO:0004467);; Molecular Function: protein binding (GO:0005515);; Molecular Function: ATP binding (GO:0005524);; Cellular Component: endoplasmic reticulum (GO:0005783);; Cellular Component: integral component of membrane (GO:0016021);; Molecular Function: 4-coumarate-CoA ligase activity (GO:0016207);; Molecular Function: medium-chain f…	K01904|0|brp:103838045|K01904 4-coumarate--CoA ligase [EC:6.2.1.12] | (RefSeq) 4-coumarate--CoA ligase-like 1	Ubiquinone and other terpenoid-quinone biosynthesis (ko00130);; Phenylalanine metabolism (ko00360);; Phenylpropanoid biosynthesis (ko00940)	[I]	Lipid transport and metabolism	AMP-binding enzyme;; AMP-binding enzyme C-terminal domain	4-coumarate--CoA ligase-like 1 OS=Arabidopsis thaliana OX=3702 GN=4CLL1 PE=1 SV=1	IQ	Lipid transport and metabolism;; Secondary metabolites biosynthesis, transport and catabolism	BnaA09g10680D [Brassica napus]	0	0	0	0	0	0	0	0	0
BraA09g025000.3C.gene	4CL	NO	[IQ]	Lipid transport and metabolism;; Secondary metabolites biosynthesis, transport and catabolism	Molecular Function: fatty-acyl-CoA synthase activity (GO:0004321);; Molecular Function: ATP binding (GO:0005524);; Cellular Component: peroxisome (GO:0005777);; Biological Process: jasmonic acid biosynthetic process (GO:0009695);; Biological Process: auxin biosynthetic process (GO:0009851);; Cellular Component: integral component of membrane (GO:0016021);; Molecular Function: 4-coumarate-CoA liga…	K01904|0|brp:103839765|K01904 4-coumarate--CoA ligase [EC:6.2.1.12] | (RefSeq) 4-coumarate--CoA ligase-like 7	Ubiquinone and other terpenoid-quinone biosynthesis (ko00130);; Phenylalanine metabolism (ko00360);; Phenylpropanoid biosynthesis (ko00940)	[I]	Lipid transport and metabolism	AMP-binding enzyme;; AMP-binding enzyme C-terminal domain	4-coumarate--CoA ligase-like 7 OS=Arabidopsis thaliana OX=3702 GN=4CLL7 PE=1 SV=1	IQ	Lipid transport and metabolism;; Secondary metabolites biosynthesis, transport and catabolism	PREDICTED: 4-coumarate--CoA ligase-like 7 [Brassica rapa]	0.0501853	0.011878	0	0.0292723	0.070852	0.0309907	0	0	0
BraA09g058440.3C.gene	CCR	Yes	[M]	Cell wall/membrane/envelope biogenesis	Biological Process: alternative mRNA splicing, via spliceosome (GO:0000380);; Molecular Function: mRNA binding (GO:0003729);; Molecular Function: transmembrane receptor protein serine/threonine kinase activity (GO:0004675);; Molecular Function: ATP binding (GO:0005524);; Cellular Component: cell wall (GO:0005618);; Cellular Component: nucleolus (GO:0005730);; Cellular Component: peroxisome (GO:00…	K09753|0|brp:103842871|K09753 cinnamoyl-CoA reductase [EC:1.2.1.44] | (RefSeq) cinnamoyl-CoA reductase 1	Phenylpropanoid biosynthesis (ko00940)	[V]	Defense mechanisms	NAD dependent epimerase/dehydratase family;; NAD(P)H-binding;; 3-beta hydroxysteroid dehydrogenase/isomerase family;; NmrA-like family;; GDP-mannose 4,6 dehydratase;; Male sterility protein;; Polysaccharide biosynthesis protein;; KR domain	Cinnamoyl-CoA reductase 1 OS=Arabidopsis thaliana OX=3702 GN=CCR1 PE=1 SV=1	M	Cell wall/membrane/envelope biogenesis	PREDICTED: cinnamoyl-CoA reductase 1 [Brassica rapa]	23.4427	12.3553	26.357	9.84192	9.1697	10.3438	24.3696	8.96569	16.3803
BraA02g025540.3C.gene	CCR	NO	[M]	Cell wall/membrane/envelope biogenesis	Biological Process: alternative mRNA splicing, via spliceosome (GO:0000380);; Molecular Function: double-stranded DNA binding (GO:0003690);; Molecular Function: single-stranded DNA binding (GO:0003697);; Molecular Function: mRNA binding (GO:0003729);; Molecular Function: protein serine/threonine kinase activity (GO:0004674);; Molecular Function: ATP binding (GO:0005524);; Cellular Component: nucl…	K09753|0|brp:103853214|K09753 cinnamoyl-CoA reductase [EC:1.2.1.44] | (RefSeq) CCR2, CCR2-2; cinnamoyl-CoA reductase 2	Phenylpropanoid biosynthesis (ko00940)	[V]	Defense mechanisms	NAD dependent epimerase/dehydratase family;; 3-beta hydroxysteroid dehydrogenase/isomerase family;; NAD(P)H-binding;; NmrA-like family;; GDP-mannose 4,6 dehydratase;; Male sterility protein;; Polysaccharide biosynthesis protein;; KR domain	Cinnamoyl-CoA reductase 2 OS=Arabidopsis thaliana OX=3702 GN=CCR2 PE=1 SV=1	M	Cell wall/membrane/envelope biogenesis	cinnamoyl-CoA reductase 2 [Brassica napus]	0.166412	0.228143	0.01524	0.109693	0.303342	0.40059	0.265645	3.03685	0.161549
BraA06g011990.3C.gene	CCR	NO	[M]	Cell wall/membrane/envelope biogenesis	Biological Process: alternative mRNA splicing, via spliceosome (GO:0000380);; Molecular Function: mRNA binding (GO:0003729);; Molecular Function: transmembrane receptor protein serine/threonine kinase activity (GO:0004675);; Molecular Function: ATP binding (GO:0005524);; Cellular Component: cell wall (GO:0005618);; Cellular Component: nucleolus (GO:0005730);; Cellular Component: peroxisome (GO:00…	K09753|0|brp:103872395|K09753 cinnamoyl-CoA reductase [EC:1.2.1.44] | (RefSeq) cinnamoyl-CoA reductase 1	Phenylpropanoid biosynthesis (ko00940)	[V]	Defense mechanisms	NAD dependent epimerase/dehydratase family;; NAD(P)H-binding;; 3-beta hydroxysteroid dehydrogenase/isomerase family;; NmrA-like family;; GDP-mannose 4,6 dehydratase;; Male sterility protein;; Polysaccharide biosynthesis protein;; KR domain	Cinnamoyl-CoA reductase 1 OS=Arabidopsis thaliana OX=3702 GN=CCR1 PE=1 SV=1	M	Cell wall/membrane/envelope biogenesis	PREDICTED: cinnamoyl-CoA reductase 1 [Brassica rapa]	21.9902	33.5495	24.8157	34.5607	27.6322	25.6584	21.0056	17.2021	30.3843
BraA07g042720.3C.gene	CCR	NO	[M]	Cell wall/membrane/envelope biogenesis	Biological Process: alternative mRNA splicing, via spliceosome (GO:0000380);; Molecular Function: double-stranded DNA binding (GO:0003690);; Molecular Function: single-stranded DNA binding (GO:0003697);; Molecular Function: mRNA binding (GO:0003729);; Molecular Function: protein serine/threonine kinase activity (GO:0004674);; Molecular Function: ATP binding (GO:0005524);; Cellular Component: nucl…	K09753|0|brp:103832452|K09753 cinnamoyl-CoA reductase [EC:1.2.1.44] | (RefSeq) CCR2, CCR2-1A, CCR2-1B; cinnamoyl-CoA reductase 2	Phenylpropanoid biosynthesis (ko00940)	[V]	Defense mechanisms	NAD dependent epimerase/dehydratase family;; NAD(P)H-binding;; 3-beta hydroxysteroid dehydrogenase/isomerase family;; NmrA-like family;; GDP-mannose 4,6 dehydratase;; Male sterility protein;; Polysaccharide biosynthesis protein;; KR domain	Cinnamoyl-CoA reductase 2 OS=Arabidopsis thaliana OX=3702 GN=CCR2 PE=1 SV=1	M	Cell wall/membrane/envelope biogenesis	PREDICTED: cinnamoyl-CoA reductase 2 [Brassica rapa]	0.0827887	0.827702	0.0563623	1.96117	2.01902	2.94865	0.27031	3.76035	0.151226
BraA03g058710.3C.gene	CAD	Yes	[G]	Carbohydrate transport and metabolism	Cellular Component: cytosol (GO:0005829);; Molecular Function: zinc ion binding (GO:0008270);; Biological Process: lignin biosynthetic process (GO:0009809);; Molecular Function: cinnamyl-alcohol dehydrogenase activity (GO:0045551);; Molecular Function: sinapyl alcohol dehydrogenase activity (GO:0052747);; Biological Process: oxidation-reduction process (GO:0055114);;	K00083|0|brp:103862330|K00083 cinnamyl-alcohol dehydrogenase [EC:1.1.1.195] | (RefSeq) cinnamyl alcohol dehydrogenase 5	Phenylpropanoid biosynthesis (ko00940)	[Q]	Secondary metabolites biosynthesis, transport and catabolism	Alcohol dehydrogenase GroES-like domain;; Zinc-binding dehydrogenase;; Alanine dehydrogenase/PNT, C-terminal domain	Cinnamyl alcohol dehydrogenase 5 OS=Arabidopsis thaliana OX=3702 GN=CAD5 PE=1 SV=1	C	Energy production and conversion	PREDICTED: cinnamyl alcohol dehydrogenase 5 [Brassica rapa]	5.84289	31.7069	15.3708	31.8929	66.3929	22.069	28.644	33.9606	28.9759
BraA05g027840.3C.gene	CAD	Yes	[G]	Carbohydrate transport and metabolism	Cellular Component: cytoplasm (GO:0005737);; Molecular Function: zinc ion binding (GO:0008270);; Biological Process: lignin biosynthetic process (GO:0009809);; Molecular Function: cinnamyl-alcohol dehydrogenase activity (GO:0045551);; Molecular Function: sinapyl alcohol dehydrogenase activity (GO:0052747);; Biological Process: oxidation-reduction process (GO:0055114);; Biological Process: respons…	K00083|0|brp:103869453|K00083 cinnamyl-alcohol dehydrogenase [EC:1.1.1.195] | (RefSeq) CADa; cinnamyl alcohol dehydrogenase 4	Phenylpropanoid biosynthesis (ko00940)	[Q]	Secondary metabolites biosynthesis, transport and catabolism	Alcohol dehydrogenase GroES-like domain;; Zinc-binding dehydrogenase;; Alanine dehydrogenase/PNT, C-terminal domain	Cinnamyl alcohol dehydrogenase 4 OS=Arabidopsis thaliana OX=3702 GN=CAD4 PE=1 SV=1	C	Energy production and conversion	PREDICTED: cinnamyl alcohol dehydrogenase 4 [Brassica rapa]	7.08721	17.6205	12.8061	22.3967	39.2859	26.465	7.57571	22.1406	18.4874
BraA07g037020.3C.gene	CAD	Yes	[G]	Carbohydrate transport and metabolism	Molecular Function: copper ion binding (GO:0005507);; Cellular Component: cytosol (GO:0005829);; Molecular Function: zinc ion binding (GO:0008270);; Cellular Component: chloroplast (GO:0009507);; Biological Process: plant-type hypersensitive response (GO:0009626);; Biological Process: lignin biosynthetic process (GO:0009809);; Biological Process: regulation of salicylic acid metabolic process (GO…	K00083|0|brp:103831774|K00083 cinnamyl-alcohol dehydrogenase [EC:1.1.1.195] | (RefSeq) probable cinnamyl alcohol dehydrogenase 1	Phenylpropanoid biosynthesis (ko00940)	[Q]	Secondary metabolites biosynthesis, transport and catabolism	Alcohol dehydrogenase GroES-like domain;; Zinc-binding dehydrogenase;; Zinc-binding dehydrogenase	Probable cinnamyl alcohol dehydrogenase 1 OS=Arabidopsis thaliana OX=3702 GN=CAD1 PE=2 SV=1	C	Energy production and conversion	PREDICTED: probable cinnamyl alcohol dehydrogenase 1 [Brassica rapa]	9.71563	42.5063	21.1654	44.5749	35.5748	22.2815	23.8878	22.1713	17.1392
BraA08g021810.3C.gene	CAD	Yes	[G]	Carbohydrate transport and metabolism	Cellular Component: cytoplasm (GO:0005737);; Molecular Function: zinc ion binding (GO:0008270);; Biological Process: response to bacterium (GO:0009617);; Biological Process: lignin biosynthetic process (GO:0009809);; Molecular Function: cinnamyl-alcohol dehydrogenase activity (GO:0045551);; Molecular Function: sinapyl alcohol dehydrogenase activity (GO:0052747);; Biological Process: oxidation-red…	K00083|0|bna:106393226|K00083 cinnamyl-alcohol dehydrogenase [EC:1.1.1.195] | (RefSeq) ELI3-BN-4; cinnamyl alcohol dehydrogenase 7-like	Phenylpropanoid biosynthesis (ko00940)	[Q]	Secondary metabolites biosynthesis, transport and catabolism	Alcohol dehydrogenase GroES-like domain;; Zinc-binding dehydrogenase;; Alanine dehydrogenase/PNT, C-terminal domain	Cinnamyl alcohol dehydrogenase 7 OS=Arabidopsis thaliana OX=3702 GN=CAD7 PE=1 SV=2	C	Energy production and conversion	PREDICTED: cinnamyl alcohol dehydrogenase 7 [Brassica rapa]	114.318	15.1612	111.86	9.23482	1.62996	23.6344	59.5029	1.868	218.485
BraA08g021820.3C.gene	CAD	Yes	[G]	Carbohydrate transport and metabolism	Cellular Component: cytoplasm (GO:0005737);; Molecular Function: zinc ion binding (GO:0008270);; Biological Process: response to bacterium (GO:0009617);; Biological Process: lignin biosynthetic process (GO:0009809);; Molecular Function: cinnamyl-alcohol dehydrogenase activity (GO:0045551);; Molecular Function: sinapyl alcohol dehydrogenase activity (GO:0052747);; Biological Process: oxidation-red…	K00083|0|bna:106393226|K00083 cinnamyl-alcohol dehydrogenase [EC:1.1.1.195] | (RefSeq) ELI3-BN-4; cinnamyl alcohol dehydrogenase 7-like	Phenylpropanoid biosynthesis (ko00940)	[Q]	Secondary metabolites biosynthesis, transport and catabolism	Alcohol dehydrogenase GroES-like domain;; Zinc-binding dehydrogenase;; Alanine dehydrogenase/PNT, C-terminal domain	Cinnamyl alcohol dehydrogenase 7 OS=Arabidopsis thaliana OX=3702 GN=CAD7 PE=1 SV=2	C	Energy production and conversion	PREDICTED: cinnamyl alcohol dehydrogenase 7 [Brassica rapa]	40.9856	9.7888	35.6944	5.65021	1.01432	7.02307	18.5774	0.450031	68.5464
BraA08g021830.3C.gene	CAD	Yes	[G]	Carbohydrate transport and metabolism	Cellular Component: cytoplasm (GO:0005737);; Molecular Function: zinc ion binding (GO:0008270);; Biological Process: response to bacterium (GO:0009617);; Biological Process: lignin biosynthetic process (GO:0009809);; Molecular Function: cinnamyl-alcohol dehydrogenase activity (GO:0045551);; Molecular Function: mannitol dehydrogenase activity (GO:0046029);; Molecular Function: aryl-alcohol dehydro…	K00083|1.50685e-176|brp:103835067|K00083 cinnamyl-alcohol dehydrogenase [EC:1.1.1.195] | (RefSeq) cinnamyl alcohol dehydrogenase 8	Phenylpropanoid biosynthesis (ko00940)	[Q]	Secondary metabolites biosynthesis, transport and catabolism	Zinc-binding dehydrogenase;; Alcohol dehydrogenase GroES-like domain;; Alanine dehydrogenase/PNT, C-terminal domain	Cinnamyl alcohol dehydrogenase 8 OS=Arabidopsis thaliana OX=3702 GN=CAD8 PE=1 SV=1	C	Energy production and conversion	PREDICTED: cinnamyl alcohol dehydrogenase 8 [Brassica rapa]	2.0144	0.458731	0.992586	0.197184	0.087138	0.0662807	0.040488	0.0949557	20.9678
BraA09g055290.3C.gene	CAD	Yes	[G]	Carbohydrate transport and metabolism	Biological Process: defense response to insect (GO:0002213);; Molecular Function: glutamate-cysteine ligase activity (GO:0004357);; Molecular Function: ATP binding (GO:0005524);; Biological Process: glutathione biosynthetic process (GO:0006750);; Molecular Function: zinc ion binding (GO:0008270);; Biological Process: response to heat (GO:0009408);; Cellular Component: chloroplast stroma (GO:00095…	K00083|0|brp:103842497|K00083 cinnamyl-alcohol dehydrogenase [EC:1.1.1.195] | (RefSeq) cinnamyl alcohol dehydrogenase 2	Phenylpropanoid biosynthesis (ko00940)	[Q]	Secondary metabolites biosynthesis, transport and catabolism	Alcohol dehydrogenase GroES-like domain;; Zinc-binding dehydrogenase;; D-isomer specific 2-hydroxyacid dehydrogenase, NAD binding domain	Cinnamyl alcohol dehydrogenase 2 OS=Arabidopsis thaliana OX=3702 GN=CAD2 PE=1 SV=1	C	Energy production and conversion	PREDICTED: cinnamyl alcohol dehydrogenase 2 [Brassica rapa]	2.44155	0.99676	2.48227	0.753296	1.25951	2.76747	1.63141	3.34757	2.48434
BraA01g001080.3C.gene	CAD	NO	[G]	Carbohydrate transport and metabolism	Cellular Component: cytoplasm (GO:0005737);; Molecular Function: zinc ion binding (GO:0008270);; Biological Process: response to bacterium (GO:0009617);; Biological Process: lignin biosynthetic process (GO:0009809);; Molecular Function: cinnamyl-alcohol dehydrogenase activity (GO:0045551);; Molecular Function: sinapyl alcohol dehydrogenase activity (GO:0052747);; Biological Process: oxidation-red…	K00083|0|brp:103856341|K00083 cinnamyl-alcohol dehydrogenase [EC:1.1.1.195] | (RefSeq) ELI3-BR-1; cinnamyl alcohol dehydrogenase 7-like	Phenylpropanoid biosynthesis (ko00940)	[Q]	Secondary metabolites biosynthesis, transport and catabolism	Alcohol dehydrogenase GroES-like domain;; Zinc-binding dehydrogenase	Cinnamyl alcohol dehydrogenase 7 OS=Arabidopsis thaliana OX=3702 GN=CAD7 PE=1 SV=2	C	Energy production and conversion	PREDICTED: cinnamyl alcohol dehydrogenase 7-like [Brassica rapa]	0.451436	0.289892	3.17952	0.128167	0.32546	0.307982	1.37714	0.368223	3.92508
BraA01g001090.3C.gene	CAD	NO	[G]	Carbohydrate transport and metabolism	Molecular Function: nucleotide binding (GO:0000166);; Cellular Component: cytoplasm (GO:0005737);; Molecular Function: zinc ion binding (GO:0008270);; Biological Process: lignin biosynthetic process (GO:0009809);; Molecular Function: cinnamyl-alcohol dehydrogenase activity (GO:0045551);; Molecular Function: sinapyl alcohol dehydrogenase activity (GO:0052747);; Biological Process: oxidation-reduct…	K00083|0|brp:103856448|K00083 cinnamyl-alcohol dehydrogenase [EC:1.1.1.195] | (RefSeq) probable cinnamyl alcohol dehydrogenase 6	Phenylpropanoid biosynthesis (ko00940)	[Q]	Secondary metabolites biosynthesis, transport and catabolism	Alcohol dehydrogenase GroES-like domain;; Zinc-binding dehydrogenase	Probable cinnamyl alcohol dehydrogenase 6 OS=Arabidopsis thaliana OX=3702 GN=CAD6 PE=2 SV=1	C	Energy production and conversion	probable cinnamyl alcohol dehydrogenase 6 [Brassica napus]	0.227329	0.208522	0.422389	0.241263	0.054863	0.00986367	0.591747	0.208927	0.565411
BraA01g004030.3C.gene	CAD	NO	[G]	Carbohydrate transport and metabolism	Cellular Component: cytosol (GO:0005829);; Molecular Function: zinc ion binding (GO:0008270);; Biological Process: lignin biosynthetic process (GO:0009809);; Molecular Function: cinnamyl-alcohol dehydrogenase activity (GO:0045551);; Molecular Function: sinapyl alcohol dehydrogenase activity (GO:0052747);; Biological Process: oxidation-reduction process (GO:0055114);;	K00083|0|brp:103840386|K00083 cinnamyl-alcohol dehydrogenase [EC:1.1.1.195] | (RefSeq) cinnamyl alcohol dehydrogenase 5	Phenylpropanoid biosynthesis (ko00940)	[Q]	Secondary metabolites biosynthesis, transport and catabolism	Alcohol dehydrogenase GroES-like domain;; Zinc-binding dehydrogenase;; Alanine dehydrogenase/PNT, C-terminal domain;; NADP oxidoreductase coenzyme F420-dependent	Cinnamyl alcohol dehydrogenase 5 OS=Arabidopsis thaliana OX=3702 GN=CAD5 PE=1 SV=1	C	Energy production and conversion	PREDICTED: cinnamyl alcohol dehydrogenase 5 [Brassica rapa]	0	0.249582	0	0.405492	1.32767	0.257106	0.246454	0.900389	0.341872
BraA06g044370.3C.gene	CAD	NO	[G]	Carbohydrate transport and metabolism	Cellular Component: cytoplasm (GO:0005737);; Molecular Function: zinc ion binding (GO:0008270);; Biological Process: response to cytokinin (GO:0009735);; Biological Process: lignin biosynthetic process (GO:0009809);; Molecular Function: cinnamyl-alcohol dehydrogenase activity (GO:0045551);; Cellular Component: apoplast (GO:0048046);; Molecular Function: sinapyl alcohol dehydrogenase activity (GO:…	K00083|0|brp:103828048|K00083 cinnamyl-alcohol dehydrogenase [EC:1.1.1.195] | (RefSeq) CADb; probable cinnamyl alcohol dehydrogenase 9	Phenylpropanoid biosynthesis (ko00940)	[Q]	Secondary metabolites biosynthesis, transport and catabolism	Alcohol dehydrogenase GroES-like domain;; Zinc-binding dehydrogenase	Probable cinnamyl alcohol dehydrogenase 9 OS=Arabidopsis thaliana OX=3702 GN=CAD9 PE=2 SV=2	C	Energy production and conversion	PREDICTED: probable cinnamyl alcohol dehydrogenase 9 [Brassica rapa]	51.6725	38.0401	44.2698	40.9966	23.5485	11.3814	71.1934	5.48307	110.478
BraA01g006200.3C.gene	COMT	Yes	[H]	Coenzyme transport and metabolism	Cellular Component: nucleus (GO:0005634);; Cellular Component: cytosol (GO:0005829);; Molecular Function: O-methyltransferase activity (GO:0008171);; Biological Process: lignin biosynthetic process (GO:0009809);; Biological Process: methylation (GO:0032259);; Molecular Function: protein dimerization activity (GO:0046983);;	K13066|0|brp:103851608|K13066 caffeic acid 3-O-methyltransferase [EC:2.1.1.68] | (RefSeq) indole glucosinolate O-methyltransferase 4-like	Phenylpropanoid biosynthesis (ko00940)	[R]	General function prediction only	O-methyltransferase;; Dimerisation domain	Indole glucosinolate O-methyltransferase 4 OS=Arabidopsis thaliana OX=3702 GN=IGMT4 PE=1 SV=1	S	Function unknown	PREDICTED: indole glucosinolate O-methyltransferase 4-like [Brassica rapa]	28.5329	0.0539147	29.5146	0.0605493	0	0.260812	3.68136	0	63.0172
BraA03g014080.3C.gene	COMT	Yes	[H]	Coenzyme transport and metabolism	Cellular Component: nucleus (GO:0005634);; Cellular Component: cytosol (GO:0005829);; Cellular Component: plasma membrane (GO:0005886);; Cellular Component: plasmodesma (GO:0009506);; Biological Process: lignin biosynthetic process (GO:0009809);; Molecular Function: acetylserotonin O-methyltransferase activity (GO:0017096);; Biological Process: melatonin biosynthetic process (GO:0030187);; Molecu…	K13066|0|brp:103857055|K13066 caffeic acid 3-O-methyltransferase [EC:2.1.1.68] | (RefSeq) OMT1-BR-1; flavone 3'-O-methyltransferase 1	Phenylpropanoid biosynthesis (ko00940)	[R]	General function prediction only	O-methyltransferase;; Dimerisation domain;; AdoMet dependent proline di-methyltransferase	Flavone 3&apos;-O-methyltransferase 1 OS=Arabidopsis thaliana OX=3702 GN=OMT1 PE=1 SV=1	S	Function unknown	PREDICTED: flavone 3&apos;-O-methyltransferase 1 [Brassica rapa]	3.21945	120.577	8.98618	99.6504	36.3966	68.98	4.12809	28.4459	37.1772
BraA07g040330.3C.gene	COMT	Yes	[H]	Coenzyme transport and metabolism	Cellular Component: cytosol (GO:0005829);; Molecular Function: acetylserotonin O-methyltransferase activity (GO:0017096);; Biological Process: aromatic compound biosynthetic process (GO:0019438);; Biological Process: methylation (GO:0032259);; Molecular Function: protein dimerization activity (GO:0046983);;	K13066|0|brp:103832136|K13066 caffeic acid 3-O-methyltransferase [EC:2.1.1.68] | (RefSeq) indole glucosinolate O-methyltransferase 5-like	Phenylpropanoid biosynthesis (ko00940)	[R]	General function prediction only	O-methyltransferase;; Dimerisation domain	Indole glucosinolate O-methyltransferase 5 OS=Arabidopsis thaliana OX=3702 GN=IGMT5 PE=2 SV=1	S	Function unknown	PREDICTED: indole glucosinolate O-methyltransferase 5-like [Brassica rapa]	8.20709	3.16347	0.772255	1.78916	1.2441	0.58186	1.48136	1.58089	8.84054
BraA08g027490.3C.gene	COMT	Yes	[H]	Coenzyme transport and metabolism	Molecular Function: O-methyltransferase activity (GO:0008171);; Biological Process: methylation (GO:0032259);; Molecular Function: protein dimerization activity (GO:0046983);;	K13066|0|brp:103835759|K13066 caffeic acid 3-O-methyltransferase [EC:2.1.1.68] | (RefSeq) indole glucosinolate O-methyltransferase 4-like	Phenylpropanoid biosynthesis (ko00940)	[R]	General function prediction only	O-methyltransferase;; Dimerisation domain	Indole glucosinolate O-methyltransferase 4 OS=Arabidopsis thaliana OX=3702 GN=IGMT4 PE=1 SV=1	S	Function unknown	PREDICTED: indole glucosinolate O-methyltransferase 4-like [Brassica rapa]	6.57122	0.107809	2.25523	0.668494	0.0287043	0.0361703	27.6003	0.0934453	0.316123
BraA10g012300.3C.gene	COMT	Yes	--	--	Cellular Component: nucleus (GO:0005634);; Cellular Component: cytosol (GO:0005829);; Cellular Component: plasma membrane (GO:0005886);; Cellular Component: plasmodesma (GO:0009506);; Biological Process: lignin biosynthetic process (GO:0009809);; Molecular Function: acetylserotonin O-methyltransferase activity (GO:0017096);; Biological Process: melatonin biosynthetic process (GO:0030187);; Molecu…	K13066|4.60808e-93|brp:103844876|K13066 caffeic acid 3-O-methyltransferase [EC:2.1.1.68] | (RefSeq) OMT1-BR-3; flavone 3'-O-methyltransferase 1-like	Phenylpropanoid biosynthesis (ko00940)	[R]	General function prediction only	Dimerisation domain	Flavone 3&apos;-O-methyltransferase 1 OS=Arabidopsis thaliana OX=3702 GN=OMT1 PE=1 SV=1	S	Function unknown	PREDICTED: flavone 3&apos;-O-methyltransferase 1-like [Brassica rapa]	7.74462	2669.35	35.865	2031.39	618.166	172.521	4.88984	48.0004	46.3751
BraA10g012310.3C.gene	COMT	Yes	[H]	Coenzyme transport and metabolism	Cellular Component: nucleus (GO:0005634);; Cellular Component: cytosol (GO:0005829);; Cellular Component: plasma membrane (GO:0005886);; Cellular Component: plasmodesma (GO:0009506);; Biological Process: lignin biosynthetic process (GO:0009809);; Molecular Function: acetylserotonin O-methyltransferase activity (GO:0017096);; Biological Process: melatonin biosynthetic process (GO:0030187);; Molecu…	K13066|5.3557e-159|brp:103844876|K13066 caffeic acid 3-O-methyltransferase [EC:2.1.1.68] | (RefSeq) OMT1-BR-3; flavone 3'-O-methyltransferase 1-like	Phenylpropanoid biosynthesis (ko00940)	[R]	General function prediction only	O-methyltransferase;; AdoMet dependent proline di-methyltransferase	Flavone 3&apos;-O-methyltransferase 1 OS=Arabidopsis thaliana OX=3702 GN=OMT1 PE=1 SV=1	S	Function unknown	PREDICTED: flavone 3&apos;-O-methyltransferase 1-like [Brassica rapa]	6.17576	1873.1	155.682	1382.25	427.103	486.682	20.1396	209.433	243.739
BraA10g012330.3C.gene	COMT	Yes	[H]	Coenzyme transport and metabolism	Cellular Component: nucleus (GO:0005634);; Cellular Component: cytosol (GO:0005829);; Cellular Component: plasma membrane (GO:0005886);; Cellular Component: plasmodesma (GO:0009506);; Biological Process: lignin biosynthetic process (GO:0009809);; Molecular Function: acetylserotonin O-methyltransferase activity (GO:0017096);; Biological Process: melatonin biosynthetic process (GO:0030187);; Molecu…	K13066|0|brp:103844878|K13066 caffeic acid 3-O-methyltransferase [EC:2.1.1.68] | (RefSeq) flavone 3'-O-methyltransferase 1-like	Phenylpropanoid biosynthesis (ko00940)	[R]	General function prediction only	O-methyltransferase;; Dimerisation domain;; AdoMet dependent proline di-methyltransferase	Flavone 3&apos;-O-methyltransferase 1 OS=Arabidopsis thaliana OX=3702 GN=OMT1 PE=1 SV=1	S	Function unknown	PREDICTED: flavone 3&apos;-O-methyltransferase 1-like [Brassica rapa]	15.9459	83.9348	38.403	75.8206	50.9625	50.5252	18.7271	22.9004	34.8751
Brassica_rapa_newGene_3065	COMT	Yes	[H]	Coenzyme transport and metabolism	Cellular Component: nucleus (GO:0005634);; Cellular Component: cytosol (GO:0005829);; Molecular Function: O-methyltransferase activity (GO:0008171);; Biological Process: lignin biosynthetic process (GO:0009809);; Biological Process: methylation (GO:0032259);; Molecular Function: protein dimerization activity (GO:0046983);;	K13066|0|bna:106353480|K13066 caffeic acid 3-O-methyltransferase [EC:2.1.1.68] | (RefSeq) caffeic acid 3-O-methyltransferase-like	Phenylpropanoid biosynthesis (ko00940)	[R]	General function prediction only	O-methyltransferase;; Dimerisation domain;; O-methyltransferase	Indole glucosinolate O-methyltransferase 1 OS=Arabidopsis thaliana OX=3702 GN=IGMT1 PE=1 SV=1	S	Function unknown	indole glucosinolate O-methyltransferase 4-like [Brassica napus]	330.408	48.5278	26.4544	24.787	3.2964	7.55974	72.342	13.296	3.25726
BraA01g018520.3C.gene	COMT	NO	--	--	Molecular Function: O-methyltransferase activity (GO:0008171);; Biological Process: methylation (GO:0032259);; Molecular Function: protein dimerization activity (GO:0046983);;	K13066|8.01344e-30|eus:EUTSA_v10025522mg|K13066 caffeic acid 3-O-methyltransferase [EC:2.1.1.68] | (RefSeq) hypothetical protein	Phenylpropanoid biosynthesis (ko00940)	[R]	General function prediction only	Dimerisation domain;; O-methyltransferase	Caffeic acid 3-O-methyltransferase OS=Medicago sativa OX=3879 PE=1 SV=1	S	Function unknown	PREDICTED: flavone 3&apos;-O-methyltransferase 1-like [Raphanus sativus]	0	0	0	0	0	0	0	0	0
BraA01g018530.3C.gene	COMT	NO	[K]	Transcription	Cellular Component: nucleus (GO:0005634);; Cellular Component: cytosol (GO:0005829);; Cellular Component: plasma membrane (GO:0005886);; Cellular Component: plasmodesma (GO:0009506);; Biological Process: lignin biosynthetic process (GO:0009809);; Molecular Function: acetylserotonin O-methyltransferase activity (GO:0017096);; Biological Process: melatonin biosynthetic process (GO:0030187);; Molecu…	K13066|1.24309e-179|brp:103868698|K13066 caffeic acid 3-O-methyltransferase [EC:2.1.1.68] | (RefSeq) flavone 3'-O-methyltransferase 1-like	Phenylpropanoid biosynthesis (ko00940)	[R]	General function prediction only	O-methyltransferase;; Dimerisation domain	Flavone 3&apos;-O-methyltransferase 1 OS=Arabidopsis thaliana OX=3702 GN=OMT1 PE=1 SV=1	S	Function unknown	PREDICTED: flavone 3&apos;-O-methyltransferase 1-like [Brassica rapa]	0	0	0	0	0	0	0	0	0
BraA01g021100.3C.gene	COMT	NO	[K]	Transcription	Cellular Component: cytosol (GO:0005829);; Molecular Function: O-methyltransferase activity (GO:0008171);; Cellular Component: chloroplast (GO:0009507);; Biological Process: lignin biosynthetic process (GO:0009809);; Biological Process: methylation (GO:0032259);; Molecular Function: protein dimerization activity (GO:0046983);;	K13066|0|brp:103870469|K13066 caffeic acid 3-O-methyltransferase [EC:2.1.1.68] | (RefSeq) caffeic acid 3-O-methyltransferase-like	Phenylpropanoid biosynthesis (ko00940)	[R]	General function prediction only	O-methyltransferase;; Dimerisation domain	Caffeic acid 3-O-methyltransferase OS=Zinnia violacea OX=34245 PE=2 SV=1	S	Function unknown	PREDICTED: caffeic acid 3-O-methyltransferase-like isoform X1 [Brassica rapa]	0.0135827	0	0	0	0	0	0	0	0.008473
BraA01g021110.3C.gene	COMT	NO	[K]	Transcription	Cellular Component: cytosol (GO:0005829);; Molecular Function: O-methyltransferase activity (GO:0008171);; Cellular Component: chloroplast (GO:0009507);; Biological Process: lignin biosynthetic process (GO:0009809);; Biological Process: methylation (GO:0032259);; Molecular Function: protein dimerization activity (GO:0046983);;	K13066|1.2025e-128|bna:106379181|K13066 caffeic acid 3-O-methyltransferase [EC:2.1.1.68] | (RefSeq) caffeic acid 3-O-methyltransferase-like	Phenylpropanoid biosynthesis (ko00940)	[R]	General function prediction only	O-methyltransferase;; Dimerisation domain	Caffeic acid 3-O-methyltransferase 1 OS=Populus kitakamiensis OX=34292 GN=HOMT1 PE=3 SV=1	S	Function unknown	BnaA01g35460D [Brassica napus]	0	0	0	0	0.045701	0	0	0	0
BraA02g014110.3C.gene	COMT	NO	[QR]	Secondary metabolites biosynthesis, transport and catabolism;; General function prediction only	Cellular Component: nucleus (GO:0005634);; Cellular Component: cytosol (GO:0005829);; Cellular Component: plasma membrane (GO:0005886);; Cellular Component: plasmodesma (GO:0009506);; Biological Process: lignin biosynthetic process (GO:0009809);; Molecular Function: acetylserotonin O-methyltransferase activity (GO:0017096);; Biological Process: melatonin biosynthetic process (GO:0030187);; Molecu…	K13066|0|brp:103851985|K13066 caffeic acid 3-O-methyltransferase [EC:2.1.1.68] | (RefSeq) flavone 3'-O-methyltransferase 1-like	Phenylpropanoid biosynthesis (ko00940)	[R]	General function prediction only	O-methyltransferase;; Dimerisation domain;; AdoMet dependent proline di-methyltransferase	Flavone 3&apos;-O-methyltransferase 1 OS=Arabidopsis thaliana OX=3702 GN=OMT1 PE=1 SV=1	S	Function unknown	PREDICTED: flavone 3&apos;-O-methyltransferase 1-like [Brassica rapa]	0	0	0	0	0	0	0.0151013	0.0385397	0
BraA02g024140.3C.gene	COMT	NO	[H]	Coenzyme transport and metabolism	Cellular Component: nucleus (GO:0005634);; Cellular Component: cytosol (GO:0005829);; Molecular Function: O-methyltransferase activity (GO:0008171);; Biological Process: lignin biosynthetic process (GO:0009809);; Biological Process: methylation (GO:0032259);; Molecular Function: protein dimerization activity (GO:0046983);;	K13066|0|brp:103853080|K13066 caffeic acid 3-O-methyltransferase [EC:2.1.1.68] | (RefSeq) indole glucosinolate O-methyltransferase 1-like	Phenylpropanoid biosynthesis (ko00940)	[R]	General function prediction only	O-methyltransferase;; Dimerisation domain	Indole glucosinolate O-methyltransferase 1 OS=Arabidopsis thaliana OX=3702 GN=IGMT1 PE=1 SV=1	S	Function unknown	PREDICTED: indole glucosinolate O-methyltransferase 1-like [Brassica rapa]	0.0777567	0	0.0752	0	0	0	0.290195	0	0.251438
BraA03g053860.3C.gene	COMT	NO	[H]	Coenzyme transport and metabolism	Molecular Function: O-methyltransferase activity (GO:0008171);; Biological Process: methylation (GO:0032259);; Molecular Function: protein dimerization activity (GO:0046983);;	K13066|0|brp:103861716|K13066 caffeic acid 3-O-methyltransferase [EC:2.1.1.68] | (RefSeq) flavone 3'-O-methyltransferase 1-like	Phenylpropanoid biosynthesis (ko00940)	[R]	General function prediction only	O-methyltransferase;; Dimerisation domain	Flavone 3&apos;-O-methyltransferase 1 OS=Arabidopsis thaliana OX=3702 GN=OMT1 PE=1 SV=1	S	Function unknown	PREDICTED: flavone 3&apos;-O-methyltransferase 1-like [Brassica rapa]	0.0476753	0	0	0	0	0	0.0184493	0	0
BraA03g062290.3C.gene	COMT	NO	[K]	Transcription	Molecular Function: O-methyltransferase activity (GO:0008171);; Biological Process: methylation (GO:0032259);; Molecular Function: protein dimerization activity (GO:0046983);;	K13066|0|bna:106435293|K13066 caffeic acid 3-O-methyltransferase [EC:2.1.1.68] | (RefSeq) caffeic acid 3-O-methyltransferase-like	Phenylpropanoid biosynthesis (ko00940)	[R]	General function prediction only	O-methyltransferase;; Dimerisation domain	Caffeic acid 3-O-methyltransferase OS=Prunus dulcis OX=3755 GN=COMT1 PE=2 SV=1	S	Function unknown	PREDICTED: caffeic acid 3-O-methyltransferase-like isoform X2 [Brassica oleracea var. oleracea]	0	0	0	0.0507973	0	0	0	0	0
BraA06g016590.3C.gene	COMT	NO	[H]	Coenzyme transport and metabolism	Cellular Component: nucleus (GO:0005634);; Cellular Component: cytosol (GO:0005829);; Molecular Function: O-methyltransferase activity (GO:0008171);; Molecular Function: S-adenosylmethionine-dependent methyltransferase activity (GO:0008757);; Biological Process: aromatic compound biosynthetic process (GO:0019438);; Biological Process: methylation (GO:0032259);; Biological Process: indole glucosin…	K13066|0|bna:106347347|K13066 caffeic acid 3-O-methyltransferase [EC:2.1.1.68] | (RefSeq) caffeic acid 3-O-methyltransferase-like	Phenylpropanoid biosynthesis (ko00940)	[R]	General function prediction only	O-methyltransferase;; Dimerisation domain	Indole glucosinolate O-methyltransferase 4 OS=Arabidopsis thaliana OX=3702 GN=IGMT4 PE=1 SV=1	S	Function unknown	indole glucosinolate O-methyltransferase 4 [Brassica napus]	6.90639	8.51218	8.27791	13.1954	1.63482	1.69609	18.1859	1.43254	2.52448
BraA06g043210.3C.gene	COMT	NO	[H]	Coenzyme transport and metabolism	Cellular Component: nucleus (GO:0005634);; Cellular Component: cytosol (GO:0005829);; Molecular Function: O-methyltransferase activity (GO:0008171);; Biological Process: lignin biosynthetic process (GO:0009809);; Biological Process: methylation (GO:0032259);; Molecular Function: protein dimerization activity (GO:0046983);;	K13066|0|brp:103827916|K13066 caffeic acid 3-O-methyltransferase [EC:2.1.1.68] | (RefSeq) indole glucosinolate O-methyltransferase 4-like	Phenylpropanoid biosynthesis (ko00940)	[R]	General function prediction only	O-methyltransferase;; Dimerisation domain	Indole glucosinolate O-methyltransferase 1 OS=Arabidopsis thaliana OX=3702 GN=IGMT1 PE=1 SV=1	S	Function unknown	PREDICTED: indole glucosinolate O-methyltransferase 4-like [Brassica rapa]	0.202475	0.022016	0.797311	0	0	0	0.682149	0	2.44542
BraA07g015330.3C.gene	COMT	NO	[QR]	Secondary metabolites biosynthesis, transport and catabolism;; General function prediction only	Cellular Component: nucleus (GO:0005634);; Cellular Component: cytosol (GO:0005829);; Molecular Function: O-methyltransferase activity (GO:0008171);; Molecular Function: S-adenosylmethionine-dependent methyltransferase activity (GO:0008757);; Biological Process: aromatic compound biosynthetic process (GO:0019438);; Biological Process: methylation (GO:0032259);; Biological Process: indole glucosin…	K13066|0|brp:103829388|K13066 caffeic acid 3-O-methyltransferase [EC:2.1.1.68] | (RefSeq) indole glucosinolate O-methyltransferase 1-like	Phenylpropanoid biosynthesis (ko00940)	[R]	General function prediction only	O-methyltransferase;; Dimerisation domain	Indole glucosinolate O-methyltransferase 1 OS=Arabidopsis thaliana OX=3702 GN=IGMT1 PE=1 SV=1	S	Function unknown	PREDICTED: indole glucosinolate O-methyltransferase 1-like [Brassica rapa]	0.0383527	0.704795	0.0712953	0.623369	0.870454	0.875218	1.0656	4.75275	0
BraA07g015340.3C.gene	COMT	NO	[H]	Coenzyme transport and metabolism	Cellular Component: nucleus (GO:0005634);; Cellular Component: cytosol (GO:0005829);; Molecular Function: O-methyltransferase activity (GO:0008171);; Molecular Function: S-adenosylmethionine-dependent methyltransferase activity (GO:0008757);; Biological Process: aromatic compound biosynthetic process (GO:0019438);; Biological Process: methylation (GO:0032259);; Biological Process: indole glucosin…	K13066|0|brp:103829389|K13066 caffeic acid 3-O-methyltransferase [EC:2.1.1.68] | (RefSeq) indole glucosinolate O-methyltransferase 2-like	Phenylpropanoid biosynthesis (ko00940)	[R]	General function prediction only	O-methyltransferase;; Dimerisation domain	Indole glucosinolate O-methyltransferase 1 OS=Arabidopsis thaliana OX=3702 GN=IGMT1 PE=1 SV=1	S	Function unknown	PREDICTED: indole glucosinolate O-methyltransferase 2-like [Brassica rapa]	2.84295	9.79067	2.19366	26.3362	14.2582	22.057	165.369	57.0463	0.280355
BraA07g015350.3C.gene	COMT	NO	[H]	Coenzyme transport and metabolism	Cellular Component: nucleus (GO:0005634);; Cellular Component: cytosol (GO:0005829);; Molecular Function: O-methyltransferase activity (GO:0008171);; Molecular Function: S-adenosylmethionine-dependent methyltransferase activity (GO:0008757);; Biological Process: aromatic compound biosynthetic process (GO:0019438);; Biological Process: methylation (GO:0032259);; Biological Process: indole glucosin…	K13066|0|brp:103829390|K13066 caffeic acid 3-O-methyltransferase [EC:2.1.1.68] | (RefSeq) indole glucosinolate O-methyltransferase 1-like	Phenylpropanoid biosynthesis (ko00940)	[R]	General function prediction only	O-methyltransferase;; Dimerisation domain	Indole glucosinolate O-methyltransferase 2 OS=Arabidopsis thaliana OX=3702 GN=IGMT2 PE=2 SV=1	S	Function unknown	PREDICTED: indole glucosinolate O-methyltransferase 1-like [Brassica rapa]	0.159897	0.918777	0.0586883	2.3115	0.5855	0.933563	13.9787	1.68954	0.0738603
BraA07g026980.3C.gene	COMT	NO	[H]	Coenzyme transport and metabolism	Molecular Function: O-methyltransferase activity (GO:0008171);; Biological Process: methylation (GO:0032259);; Molecular Function: protein dimerization activity (GO:0046983);;	K13066|7.13084e-175|bna:106353480|K13066 caffeic acid 3-O-methyltransferase [EC:2.1.1.68] | (RefSeq) caffeic acid 3-O-methyltransferase-like	Phenylpropanoid biosynthesis (ko00940)	[R]	General function prediction only	O-methyltransferase;; Dimerisation domain	Indole glucosinolate O-methyltransferase 4 OS=Arabidopsis thaliana OX=3702 GN=IGMT4 PE=1 SV=1	S	Function unknown	indole glucosinolate O-methyltransferase 4-like [Brassica napus]	0.0452513	0	0	0	0	0	0	0	0
BraA07g026990.3C.gene	COMT	NO	[H]	Coenzyme transport and metabolism	Cellular Component: nucleus (GO:0005634);; Cellular Component: cytosol (GO:0005829);; Molecular Function: O-methyltransferase activity (GO:0008171);; Biological Process: lignin biosynthetic process (GO:0009809);; Biological Process: methylation (GO:0032259);; Molecular Function: protein dimerization activity (GO:0046983);;	K13066|0|brp:103830566|K13066 caffeic acid 3-O-methyltransferase [EC:2.1.1.68] | (RefSeq) indole glucosinolate O-methyltransferase 1-like	Phenylpropanoid biosynthesis (ko00940)	[R]	General function prediction only	O-methyltransferase;; Dimerisation domain	Indole glucosinolate O-methyltransferase 1 OS=Arabidopsis thaliana OX=3702 GN=IGMT1 PE=1 SV=1	S	Function unknown	PREDICTED: indole glucosinolate O-methyltransferase 1-like [Brassica rapa]	0.0841047	0.0468237	0	0	0.0132883	0	0	0.0577743	0
BraA07g040890.3C.gene	COMT	NO	[H]	Coenzyme transport and metabolism	Molecular Function: O-methyltransferase activity (GO:0008171);; Biological Process: methylation (GO:0032259);; Molecular Function: protein dimerization activity (GO:0046983);;	K13066|0|brp:103832198|K13066 caffeic acid 3-O-methyltransferase [EC:2.1.1.68] | (RefSeq) indole glucosinolate O-methyltransferase 4-like	Phenylpropanoid biosynthesis (ko00940)	[R]	General function prediction only	O-methyltransferase;; Dimerisation domain	Indole glucosinolate O-methyltransferase 4 OS=Arabidopsis thaliana OX=3702 GN=IGMT4 PE=1 SV=1	S	Function unknown	PREDICTED: indole glucosinolate O-methyltransferase 4-like isoform X2 [Brassica rapa]	0	0	0	0	0	0	0	0	0
BraA08g008550.3C.gene	COMT	NO	[H]	Coenzyme transport and metabolism	Cellular Component: cytosol (GO:0005829);; Molecular Function: O-methyltransferase activity (GO:0008171);; Biological Process: lignin biosynthetic process (GO:0009809);; Biological Process: methylation (GO:0032259);; Molecular Function: protein dimerization activity (GO:0046983);;	K13066|0|brp:103833645|K13066 caffeic acid 3-O-methyltransferase [EC:2.1.1.68] | (RefSeq) caffeic acid 3-O-methyltransferase 1	Phenylpropanoid biosynthesis (ko00940)	[R]	General function prediction only	O-methyltransferase;; Dimerisation domain	Caffeic acid 3-O-methyltransferase 1 OS=Populus tremuloides OX=3693 GN=OMT1 PE=1 SV=1	S	Function unknown	PREDICTED: caffeic acid 3-O-methyltransferase 1 [Brassica rapa]	0.676566	0.528275	1.10393	0.374222	2.20846	1.54602	6.22818	5.14645	1.41344
BraA08g008560.3C.gene	COMT	NO	[K]	Transcription	Cellular Component: cytosol (GO:0005829);; Molecular Function: O-methyltransferase activity (GO:0008171);; Cellular Component: chloroplast (GO:0009507);; Biological Process: lignin biosynthetic process (GO:0009809);; Biological Process: methylation (GO:0032259);; Molecular Function: protein dimerization activity (GO:0046983);;	K13066|0|brp:103833646|K13066 caffeic acid 3-O-methyltransferase [EC:2.1.1.68] | (RefSeq) caffeic acid 3-O-methyltransferase-like	Phenylpropanoid biosynthesis (ko00940)	[R]	General function prediction only	O-methyltransferase;; Dimerisation domain	Caffeic acid 3-O-methyltransferase OS=Ammi majus OX=48026 GN=COMT PE=1 SV=1	S	Function unknown	PREDICTED: caffeic acid 3-O-methyltransferase-like [Brassica rapa]	0.061155	0	0.16632	0	0	0	0	0	0.0803847
BraA08g017380.3C.gene	COMT	NO	[H]	Coenzyme transport and metabolism	Cellular Component: nucleus (GO:0005634);; Cellular Component: cytosol (GO:0005829);; Molecular Function: O-methyltransferase activity (GO:0008171);; Biological Process: lignin biosynthetic process (GO:0009809);; Biological Process: methylation (GO:0032259);; Molecular Function: protein dimerization activity (GO:0046983);;	K13066|0|brp:103834597|K13066 caffeic acid 3-O-methyltransferase [EC:2.1.1.68] | (RefSeq) indole glucosinolate O-methyltransferase 1-like	Phenylpropanoid biosynthesis (ko00940)	[R]	General function prediction only	O-methyltransferase;; Dimerisation domain;; AdoMet dependent proline di-methyltransferase	Indole glucosinolate O-methyltransferase 1 OS=Arabidopsis thaliana OX=3702 GN=IGMT1 PE=1 SV=1	S	Function unknown	PREDICTED: indole glucosinolate O-methyltransferase 1-like [Brassica rapa]	0	0	0	0	0	0	0	0	0
BraA08g027460.3C.gene	COMT	NO	[QR]	Secondary metabolites biosynthesis, transport and catabolism;; General function prediction only	Cellular Component: nucleus (GO:0005634);; Cellular Component: cytosol (GO:0005829);; Molecular Function: O-methyltransferase activity (GO:0008171);; Molecular Function: S-adenosylmethionine-dependent methyltransferase activity (GO:0008757);; Biological Process: aromatic compound biosynthetic process (GO:0019438);; Biological Process: methylation (GO:0032259);; Biological Process: indole glucosin…	K13066|0|brp:103835758|K13066 caffeic acid 3-O-methyltransferase [EC:2.1.1.68] | (RefSeq) indole glucosinolate O-methyltransferase 4-like	Phenylpropanoid biosynthesis (ko00940)	[R]	General function prediction only	O-methyltransferase;; Dimerisation domain	Indole glucosinolate O-methyltransferase 4 OS=Arabidopsis thaliana OX=3702 GN=IGMT4 PE=1 SV=1	S	Function unknown	PREDICTED: indole glucosinolate O-methyltransferase 4-like [Brassica rapa]	0.140696	0.461618	0.247134	0.311608	0.37203	0.354689	0.947232	0.328935	0.0159407
BraA09g015340.3C.gene	COMT	NO	[H]	Coenzyme transport and metabolism	Molecular Function: O-methyltransferase activity (GO:0008171);; Biological Process: methylation (GO:0032259);; Molecular Function: protein dimerization activity (GO:0046983);;	K13066|0|brp:103838067|K13066 caffeic acid 3-O-methyltransferase [EC:2.1.1.68] | (RefSeq) indole glucosinolate O-methyltransferase 4-like	Phenylpropanoid biosynthesis (ko00940)	[R]	General function prediction only	O-methyltransferase;; Dimerisation domain;; AdoMet dependent proline di-methyltransferase	Indole glucosinolate O-methyltransferase 1 OS=Arabidopsis thaliana OX=3702 GN=IGMT1 PE=1 SV=1	S	Function unknown	PREDICTED: indole glucosinolate O-methyltransferase 4-like [Brassica rapa]	0.070769	0.011917	0.0972677	0.00724967	0.302997	0.861749	0.162747	0.782124	0.128007
BraA01g016990.3C.gene	CCoAOMT	Yes	[R]	General function prediction only	Cellular Component: cytosol (GO:0005829);; Biological Process: lignin biosynthetic process (GO:0009809);; Biological Process: methylation (GO:0032259);; Molecular Function: caffeoyl-CoA O-methyltransferase activity (GO:0042409);; Molecular Function: metal ion binding (GO:0046872);;	K00588|0|brp:103865968|K00588 caffeoyl-CoA O-methyltransferase [EC:2.1.1.104] | (RefSeq) probable caffeoyl-CoA O-methyltransferase At4g26220	Phenylalanine metabolism (ko00360);; Phenylpropanoid biosynthesis (ko00940);; Flavonoid biosynthesis (ko00941);; Stilbenoid, diarylheptanoid and gingerol biosynthesis (ko00945)	[Q]	Secondary metabolites biosynthesis, transport and catabolism	O-methyltransferase;; Methyltransferase domain	Probable caffeoyl-CoA O-methyltransferase At4g26220 OS=Arabidopsis thaliana OX=3702 GN=At4g26220 PE=2 SV=1	S	Function unknown	PREDICTED: probable caffeoyl-CoA O-methyltransferase At4g26220 isoform X2 [Brassica rapa]	2.59949	0.813075	2.26243	0.973256	1.45785	3.11114	9.88204	6.16492	3.36406
BraA02g018000.3C.gene	CCoAOMT	Yes	[R]	General function prediction only	Cellular Component: cytosol (GO:0005829);; Biological Process: lignin biosynthetic process (GO:0009809);; Biological Process: methylation (GO:0032259);; Molecular Function: caffeoyl-CoA O-methyltransferase activity (GO:0042409);; Molecular Function: metal ion binding (GO:0046872);;	K00588|1.7904e-165|brp:103852437|K00588 caffeoyl-CoA O-methyltransferase [EC:2.1.1.104] | (RefSeq) putative caffeoyl-CoA O-methyltransferase At1g67980	Phenylalanine metabolism (ko00360);; Phenylpropanoid biosynthesis (ko00940);; Flavonoid biosynthesis (ko00941);; Stilbenoid, diarylheptanoid and gingerol biosynthesis (ko00945)	[Q]	Secondary metabolites biosynthesis, transport and catabolism	O-methyltransferase;; Methyltransferase domain;; Methyltransferase domain	Putative caffeoyl-CoA O-methyltransferase At1g67980 OS=Arabidopsis thaliana OX=3702 GN=At1g67980 PE=2 SV=1	S	Function unknown	PREDICTED: putative caffeoyl-CoA O-methyltransferase At1g67980 [Brassica rapa]	46.8271	9.12922	11.0955	8.43456	45.0753	23.0453	166.581	64.9285	0.478427
BraA03g058580.3C.gene	CCoAOMT	Yes	[R]	General function prediction only	Cellular Component: nucleus (GO:0005634);; Cellular Component: cytosol (GO:0005829);; Biological Process: coumarin biosynthetic process (GO:0009805);; Biological Process: lignin biosynthetic process (GO:0009809);; Biological Process: methylation (GO:0032259);; Molecular Function: caffeoyl-CoA O-methyltransferase activity (GO:0042409);; Biological Process: response to cadmium ion (GO:0046686);; Mo…	K00588|5.99875e-163|brp:103862317|K00588 caffeoyl-CoA O-methyltransferase [EC:2.1.1.104] | (RefSeq) caffeoyl-CoA O-methyltransferase 1	Phenylalanine metabolism (ko00360);; Phenylpropanoid biosynthesis (ko00940);; Flavonoid biosynthesis (ko00941);; Stilbenoid, diarylheptanoid and gingerol biosynthesis (ko00945)	[Q]	Secondary metabolites biosynthesis, transport and catabolism	O-methyltransferase	Caffeoyl-CoA O-methyltransferase 1 OS=Arabidopsis thaliana OX=3702 GN=CCOAOMT1 PE=1 SV=1	S	Function unknown	PREDICTED: caffeoyl-CoA O-methyltransferase 1 [Brassica rapa]	5.14193	62.208	15.1143	67.9635	99.912	35.2302	15.0729	47.1487	14.8492
BraA08g016250.3C.gene	CCoAOMT	Yes	[R]	General function prediction only	Cellular Component: nucleus (GO:0005634);; Cellular Component: cytosol (GO:0005829);; Biological Process: coumarin biosynthetic process (GO:0009805);; Biological Process: lignin biosynthetic process (GO:0009809);; Biological Process: methylation (GO:0032259);; Molecular Function: caffeoyl-CoA O-methyltransferase activity (GO:0042409);; Biological Process: response to cadmium ion (GO:0046686);; Mo…	K00588|0|bna:106361078|K00588 caffeoyl-CoA O-methyltransferase [EC:2.1.1.104] | (RefSeq) caffeoyl-CoA O-methyltransferase 1-like	Phenylalanine metabolism (ko00360);; Phenylpropanoid biosynthesis (ko00940);; Flavonoid biosynthesis (ko00941);; Stilbenoid, diarylheptanoid and gingerol biosynthesis (ko00945)	[Q]	Secondary metabolites biosynthesis, transport and catabolism	O-methyltransferase;; Methyltransferase domain	Caffeoyl-CoA O-methyltransferase 1 OS=Arabidopsis thaliana OX=3702 GN=CCOAOMT1 PE=1 SV=1	S	Function unknown	PREDICTED: caffeoyl-CoA O-methyltransferase 1-like [Brassica oleracea var. oleracea]	63.7566	242.433	115.996	186.856	103.194	97.325	15.6857	89.2287	63.8212
BraA01g016980.3C.gene	CCoAOMT	NO	[R]	General function prediction only	Cellular Component: cytosol (GO:0005829);; Biological Process: methylation (GO:0032259);; Molecular Function: caffeoyl-CoA O-methyltransferase activity (GO:0042409);;	K00588|2.36998e-106|brp:103865968|K00588 caffeoyl-CoA O-methyltransferase [EC:2.1.1.104] | (RefSeq) probable caffeoyl-CoA O-methyltransferase At4g26220	Phenylalanine metabolism (ko00360);; Phenylpropanoid biosynthesis (ko00940);; Flavonoid biosynthesis (ko00941);; Stilbenoid, diarylheptanoid and gingerol biosynthesis (ko00945)	[Q]	Secondary metabolites biosynthesis, transport and catabolism	O-methyltransferase	Probable caffeoyl-CoA O-methyltransferase At4g26220 OS=Arabidopsis thaliana OX=3702 GN=At4g26220 PE=2 SV=1	S	Function unknown	PREDICTED: probable caffeoyl-CoA O-methyltransferase At4g26220 isoform X2 [Brassica rapa]	0	0	0	0	0	0	0	0	0
BraA02g018010.3C.gene	CCoAOMT	NO	[R]	General function prediction only	Molecular Function: CDP-diacylglycerol-inositol 3-phosphatidyltransferase activity (GO:0003881);; Molecular Function: O-methyltransferase activity (GO:0008171);; Biological Process: phospholipid biosynthetic process (GO:0008654);; Cellular Component: integral component of membrane (GO:0016021);; Biological Process: methylation (GO:0032259);;	K00588|1.9276e-143|brp:103852438|K00588 caffeoyl-CoA O-methyltransferase [EC:2.1.1.104] | (RefSeq) putative caffeoyl-CoA O-methyltransferase At1g67980	Phenylalanine metabolism (ko00360);; Phenylpropanoid biosynthesis (ko00940);; Flavonoid biosynthesis (ko00941);; Stilbenoid, diarylheptanoid and gingerol biosynthesis (ko00945)	[I]	Lipid transport and metabolism	O-methyltransferase;; Methyltransferase domain;; CDP-alcohol phosphatidyltransferase;; Methyltransferase domain	CDP-diacylglycerol--inositol 3-phosphatidyltransferase 1 OS=Arabidopsis thaliana OX=3702 GN=PIS1 PE=1 SV=2	I	Lipid transport and metabolism	PREDICTED: putative caffeoyl-CoA O-methyltransferase At1g67980 isoform X2 [Brassica rapa]	11.1268	12.97	17.1939	13.09	15.8599	32.0736	20.6477	35.5277	12.1616
BraA07g012600.3C.gene	CCoAOMT	NO	[R]	General function prediction only	Molecular Function: O-methyltransferase activity (GO:0008171);; Biological Process: methylation (GO:0032259);;	K00588|1.6292e-171|brp:103829136|K00588 caffeoyl-CoA O-methyltransferase [EC:2.1.1.104] | (RefSeq) putative caffeoyl-CoA O-methyltransferase At1g67980	Phenylalanine metabolism (ko00360);; Phenylpropanoid biosynthesis (ko00940);; Flavonoid biosynthesis (ko00941);; Stilbenoid, diarylheptanoid and gingerol biosynthesis (ko00945)	[Q]	Secondary metabolites biosynthesis, transport and catabolism	O-methyltransferase;; Methyltransferase domain	Putative caffeoyl-CoA O-methyltransferase At1g67980 OS=Arabidopsis thaliana OX=3702 GN=At1g67980 PE=2 SV=1	S	Function unknown	PREDICTED: putative caffeoyl-CoA O-methyltransferase At1g67980 [Brassica rapa]	0	0.166695	0.0364783	0.21319	0.146738	0.0627643	0.363326	0.101812	0
BraA07g033240.3C.gene	CCoAOMT	NO	[R]	General function prediction only	Cellular Component: cytosol (GO:0005829);; Biological Process: lignin biosynthetic process (GO:0009809);; Biological Process: methylation (GO:0032259);; Molecular Function: caffeoyl-CoA O-methyltransferase activity (GO:0042409);; Molecular Function: metal ion binding (GO:0046872);;	K00588|3.08118e-167|brp:103831219|K00588 caffeoyl-CoA O-methyltransferase [EC:2.1.1.104] | (RefSeq) putative caffeoyl-CoA O-methyltransferase At1g67980	Phenylalanine metabolism (ko00360);; Phenylpropanoid biosynthesis (ko00940);; Flavonoid biosynthesis (ko00941);; Stilbenoid, diarylheptanoid and gingerol biosynthesis (ko00945)	[Q]	Secondary metabolites biosynthesis, transport and catabolism	O-methyltransferase;; Methyltransferase domain;; Methyltransferase domain	Putative caffeoyl-CoA O-methyltransferase At1g67980 OS=Arabidopsis thaliana OX=3702 GN=At1g67980 PE=2 SV=1	S	Function unknown	PREDICTED: putative caffeoyl-CoA O-methyltransferase At1g67980 isoform X1 [Brassica rapa]	0.0396307	0.0504287	0.124065	0	2.64597	0.133003	0.479284	1.57537	0
BraA08g010640.3C.gene	CCoAOMT	NO	[R]	General function prediction only	Molecular Function: O-methyltransferase activity (GO:0008171);; Biological Process: methylation (GO:0032259);;	K00588|1.55712e-132|brp:103833446|K00588 caffeoyl-CoA O-methyltransferase [EC:2.1.1.104] | (RefSeq) putative caffeoyl-CoA O-methyltransferase At1g67980	Phenylalanine metabolism (ko00360);; Phenylpropanoid biosynthesis (ko00940);; Flavonoid biosynthesis (ko00941);; Stilbenoid, diarylheptanoid and gingerol biosynthesis (ko00945)	[Q]	Secondary metabolites biosynthesis, transport and catabolism	O-methyltransferase;; Methyltransferase domain	Putative caffeoyl-CoA O-methyltransferase At1g67980 OS=Arabidopsis thaliana OX=3702 GN=At1g67980 PE=2 SV=1	S	Function unknown	PREDICTED: putative caffeoyl-CoA O-methyltransferase At1g67980 [Brassica rapa]	0.125138	0.365351	0.624401	0.67116	0.746825	3.5665	1.65835	4.67269	0.250078
BraA08g025270.3C.gene	CCoAOMT	NO	[R]	General function prediction only	Molecular Function: O-methyltransferase activity (GO:0008171);; Biological Process: methylation (GO:0032259);;	K00588|7.15591e-174|brp:103835436|K00588 caffeoyl-CoA O-methyltransferase [EC:2.1.1.104] | (RefSeq) putative caffeoyl-CoA O-methyltransferase At1g67980	Phenylalanine metabolism (ko00360);; Phenylpropanoid biosynthesis (ko00940);; Flavonoid biosynthesis (ko00941);; Stilbenoid, diarylheptanoid and gingerol biosynthesis (ko00945)	[Q]	Secondary metabolites biosynthesis, transport and catabolism	O-methyltransferase;; Methyltransferase domain	Putative caffeoyl-CoA O-methyltransferase At1g67980 OS=Arabidopsis thaliana OX=3702 GN=At1g67980 PE=2 SV=1	S	Function unknown	PREDICTED: putative caffeoyl-CoA O-methyltransferase At1g67980 [Brassica rapa]	4.73266	6.5937	15.9422	6.93502	3.57198	17.4016	17.7446	5.20134	18.4283
BraA03g059910.3C.gene	F5H	Yes	[QV]	Secondary metabolites biosynthesis, transport and catabolism;; Defense mechanisms	Molecular Function: monooxygenase activity (GO:0004497);; Molecular Function: iron ion binding (GO:0005506);; Cellular Component: integral component of membrane (GO:0016021);; Molecular Function: oxidoreductase activity, acting on paired donors, with incorporation or reduction of molecular oxygen (GO:0016705);; Molecular Function: heme binding (GO:0020037);; Biological Process: oxidation-reductio…	K09755|0|brp:103862460|K09755 ferulate-5-hydroxylase [EC:1.14.-.-] | (RefSeq) cytochrome P450 84A1-like	Phenylpropanoid biosynthesis (ko00940)	[Q]	Secondary metabolites biosynthesis, transport and catabolism	Cytochrome P450	Cytochrome P450 84A1 OS=Arabidopsis thaliana OX=3702 GN=CYP84A1 PE=1 SV=1	Q	Secondary metabolites biosynthesis, transport and catabolism	PREDICTED: cytochrome P450 84A1-like [Brassica rapa]	22.3531	85.1736	43.2408	87.0824	38.3923	35.0221	21.9342	23.3812	37.4569
BraA01g002420.3C.gene	F5H	NO	[QV]	Secondary metabolites biosynthesis, transport and catabolism;; Defense mechanisms	Biological Process: very long-chain fatty acid metabolic process (GO:0000038);; Molecular Function: iron ion binding (GO:0005506);; Molecular Function: protein binding (GO:0005515);; Cellular Component: endoplasmic reticulum membrane (GO:0005789);; Biological Process: fatty acid biosynthetic process (GO:0006633);; Biological Process: lignin biosynthetic process (GO:0009809);; Biological Process: …	K09755|0|bna:106350027|K09755 ferulate-5-hydroxylase [EC:1.14.-.-] | (RefSeq) BNF5H1; cytochrome P450 84A1	Phenylpropanoid biosynthesis (ko00940)	[Q]	Secondary metabolites biosynthesis, transport and catabolism	Cytochrome P450	Cytochrome P450 84A1 OS=Arabidopsis thaliana OX=3702 GN=CYP84A1 PE=1 SV=1	Q	Secondary metabolites biosynthesis, transport and catabolism	PREDICTED: cytochrome P450 84A1 isoform X1 [Brassica rapa]	18.8929	42.2303	18.6205	31.3816	27.7611	35.7132	13.5794	12.8418	89.4244
BraA06g029960.3C.gene	F5H	NO	[QV]	Secondary metabolites biosynthesis, transport and catabolism;; Defense mechanisms	Molecular Function: monooxygenase activity (GO:0004497);; Molecular Function: iron ion binding (GO:0005506);; Cellular Component: integral component of membrane (GO:0016021);; Molecular Function: oxidoreductase activity, acting on paired donors, with incorporation or reduction of molecular oxygen (GO:0016705);; Molecular Function: heme binding (GO:0020037);; Biological Process: oxidation-reductio…	K09755|0|brp:103874087|K09755 ferulate-5-hydroxylase [EC:1.14.-.-] | (RefSeq) cytochrome P450 84A1-like	Phenylpropanoid biosynthesis (ko00940)	[Q]	Secondary metabolites biosynthesis, transport and catabolism	Cytochrome P450	Cytochrome P450 84A1 OS=Arabidopsis thaliana OX=3702 GN=CYP84A1 PE=1 SV=1	Q	Secondary metabolites biosynthesis, transport and catabolism	PREDICTED: cytochrome P450 84A1-like [Brassica rapa]	0	0	0	0	0	0	0	0	0
BraA06g044540.3C.gene	F5H	NO	[QV]	Secondary metabolites biosynthesis, transport and catabolism;; Defense mechanisms	Molecular Function: monooxygenase activity (GO:0004497);; Molecular Function: iron ion binding (GO:0005506);; Cellular Component: integral component of membrane (GO:0016021);; Molecular Function: oxidoreductase activity, acting on paired donors, with incorporation or reduction of molecular oxygen (GO:0016705);; Molecular Function: heme binding (GO:0020037);; Biological Process: oxidation-reductio…	K09755|0|brp:103828068|K09755 ferulate-5-hydroxylase [EC:1.14.-.-] | (RefSeq) cytochrome P450 84A1-like	Phenylpropanoid biosynthesis (ko00940)	[Q]	Secondary metabolites biosynthesis, transport and catabolism	Cytochrome P450	Cytochrome P450 84A1 OS=Arabidopsis thaliana OX=3702 GN=CYP84A1 PE=1 SV=1	Q	Secondary metabolites biosynthesis, transport and catabolism	PREDICTED: cytochrome P450 84A1-like [Brassica rapa]	0.354806	0.891108	0.818672	1.42013	1.18759	1.02348	0.723467	1.11572	1.03235
BraA01g001360.3C.gene	PER	Yes	--	--	Molecular Function: peroxidase activity (GO:0004601);; Molecular Function: protein binding (GO:0005515);; Cellular Component: extracellular region (GO:0005576);; Cellular Component: cytoplasm (GO:0005737);; Biological Process: response to oxidative stress (GO:0006979);; Biological Process: response to salt stress (GO:0009651);; Molecular Function: heme binding (GO:0020037);; Biological Process: h…	K00430|0|brp:103859221|K00430 peroxidase [EC:1.11.1.7] | (RefSeq) peroxidase 50	Phenylpropanoid biosynthesis (ko00940)	--	--	Peroxidase	Peroxidase 50 OS=Arabidopsis thaliana OX=3702 GN=PER50 PE=1 SV=1	G	Carbohydrate transport and metabolism	PREDICTED: peroxidase 50 [Brassica rapa]	3.31501	1.15677	1.04156	1.93663	5.71496	2.13497	5.75243	2.95797	1.27898
BraA01g023890.3C.gene	PER	Yes	--	--	Molecular Function: peroxidase activity (GO:0004601);; Cellular Component: vacuolar membrane (GO:0005774);; Cellular Component: Golgi apparatus (GO:0005794);; Cellular Component: cytosol (GO:0005829);; Biological Process: response to oxidative stress (GO:0006979);; Biological Process: response to light stimulus (GO:0009416);; Cellular Component: plant-type cell wall (GO:0009505);; Biological Proc…	K00430|0|brp:103875079|K00430 peroxidase [EC:1.11.1.7] | (RefSeq) peroxidase 34	Phenylpropanoid biosynthesis (ko00940)	--	--	Peroxidase	Peroxidase 34 OS=Arabidopsis thaliana OX=3702 GN=PER34 PE=1 SV=1	G	Carbohydrate transport and metabolism	PREDICTED: peroxidase 34 [Brassica rapa]	5.80082	2.97925	4.12476	2.26631	11.1734	3.33112	2.89093	3.34801	4.76992
BraA02g015620.3C.gene	PER	Yes	--	--	Molecular Function: peroxidase activity (GO:0004601);; Cellular Component: extracellular region (GO:0005576);; Biological Process: response to oxidative stress (GO:0006979);; Molecular Function: heme binding (GO:0020037);; Biological Process: hydrogen peroxide catabolic process (GO:0042744);; Molecular Function: metal ion binding (GO:0046872);; Biological Process: oxidation-reduction process (GO:…	K00430|0|brp:103852125|K00430 peroxidase [EC:1.11.1.7] | (RefSeq) peroxidase 66	Phenylpropanoid biosynthesis (ko00940)	--	--	Peroxidase	Peroxidase 66 OS=Arabidopsis thaliana OX=3702 GN=PER66 PE=2 SV=1	G	Carbohydrate transport and metabolism	PREDICTED: peroxidase 66 [Brassica rapa]	3.05721	7.79131	1.99099	8.49198	3.7212	3.77984	0.485636	0.675793	3.01479
BraA03g060780.3C.gene	PER	Yes	--	--	Molecular Function: peroxidase activity (GO:0004601);; Molecular Function: protein binding (GO:0005515);; Cellular Component: extracellular region (GO:0005576);; Cellular Component: cytoplasm (GO:0005737);; Biological Process: response to oxidative stress (GO:0006979);; Biological Process: response to salt stress (GO:0009651);; Molecular Function: heme binding (GO:0020037);; Biological Process: h…	K00430|0|bna:106432696|K00430 peroxidase [EC:1.11.1.7] | (RefSeq) peroxidase 50-like	Phenylpropanoid biosynthesis (ko00940)	--	--	Peroxidase	Peroxidase 50 OS=Arabidopsis thaliana OX=3702 GN=PER50 PE=1 SV=1	G	Carbohydrate transport and metabolism	peroxidase 50 isoform X1 [Brassica napus]	19.1572	6.19286	13.7858	7.31765	4.91765	4.77419	9.63352	7.68575	7.45128
BraA04g016370.3C.gene	PER	Yes	--	--	Molecular Function: peroxidase activity (GO:0004601);; Cellular Component: extracellular region (GO:0005576);; Cellular Component: vacuole (GO:0005773);; Cellular Component: cytosol (GO:0005829);; Biological Process: response to oxidative stress (GO:0006979);; Molecular Function: heme binding (GO:0020037);; Biological Process: hydrogen peroxide catabolic process (GO:0042744);; Molecular Function:…	K00430|0|brp:103864346|K00430 peroxidase [EC:1.11.1.7] | (RefSeq) peroxidase 17	Phenylpropanoid biosynthesis (ko00940)	--	--	Peroxidase	Peroxidase 17 OS=Arabidopsis thaliana OX=3702 GN=PER17 PE=2 SV=1	G	Carbohydrate transport and metabolism	PREDICTED: peroxidase 17 [Brassica rapa]	5.495	0.732509	1.2916	0.370709	0.424231	1.7613	2.86396	0.755346	3.70508
BraA05g011000.3C.gene	PER	Yes	--	--	Molecular Function: peroxidase activity (GO:0004601);; Cellular Component: extracellular region (GO:0005576);; Biological Process: response to oxidative stress (GO:0006979);; Molecular Function: heme binding (GO:0020037);; Biological Process: hydrogen peroxide catabolic process (GO:0042744);; Molecular Function: metal ion binding (GO:0046872);; Biological Process: oxidation-reduction process (GO:…	K00430|0|brp:103867490|K00430 peroxidase [EC:1.11.1.7] | (RefSeq) peroxidase 19-like	Phenylpropanoid biosynthesis (ko00940)	--	--	Peroxidase	Peroxidase 19 OS=Arabidopsis thaliana OX=3702 GN=PER19 PE=2 SV=1	G	Carbohydrate transport and metabolism	PREDICTED: peroxidase 19-like [Brassica rapa]	23.5032	0	1.04394	0	0	0.0319613	0	0	15.3957
BraA06g017920.3C.gene	PER	Yes	--	--	Molecular Function: peroxidase activity (GO:0004601);; Cellular Component: vacuolar membrane (GO:0005774);; Cellular Component: Golgi apparatus (GO:0005794);; Cellular Component: cytosol (GO:0005829);; Biological Process: response to oxidative stress (GO:0006979);; Biological Process: response to light stimulus (GO:0009416);; Cellular Component: plant-type cell wall (GO:0009505);; Biological Proc…	K00430|0|brp:103873086|K00430 peroxidase [EC:1.11.1.7] | (RefSeq) peroxidase 34-like	Phenylpropanoid biosynthesis (ko00940)	--	--	Peroxidase	Peroxidase 34 OS=Arabidopsis thaliana OX=3702 GN=PER34 PE=1 SV=1	G	Carbohydrate transport and metabolism	PREDICTED: peroxidase 34-like [Brassica rapa]	145.903	33.3588	131.04	47.7567	4.47293	28.4385	70.3357	8.95669	62.1597
BraA06g017950.3C.gene	PER	Yes	--	--	Molecular Function: peroxidase activity (GO:0004601);; Cellular Component: vacuolar membrane (GO:0005774);; Cellular Component: Golgi apparatus (GO:0005794);; Cellular Component: cytosol (GO:0005829);; Biological Process: response to oxidative stress (GO:0006979);; Biological Process: response to light stimulus (GO:0009416);; Cellular Component: plant-type cell wall (GO:0009505);; Biological Proc…	K00430|0|brp:103873087|K00430 peroxidase [EC:1.11.1.7] | (RefSeq) peroxidase 34-like	Phenylpropanoid biosynthesis (ko00940)	--	--	Peroxidase	Peroxidase 34 OS=Arabidopsis thaliana OX=3702 GN=PER34 PE=1 SV=1	G	Carbohydrate transport and metabolism	PREDICTED: peroxidase 34-like isoform X1 [Brassica rapa]	1.99035	0	0.959774	0.33839	0	0.460056	0.897281	0.023223	1.16245
BraA07g036130.3C.gene	PER	Yes	--	--	Molecular Function: peroxidase activity (GO:0004601);; Cellular Component: extracellular region (GO:0005576);; Cellular Component: vacuole (GO:0005773);; Biological Process: response to oxidative stress (GO:0006979);; Cellular Component: plant-type cell wall (GO:0009505);; Cellular Component: plasmodesma (GO:0009506);; Cellular Component: membrane (GO:0016020);; Molecular Function: heme binding (…	K00430|0|brp:103249149|K00430 peroxidase [EC:1.11.1.7] | (RefSeq) peroxidase 12	Phenylpropanoid biosynthesis (ko00940)	--	--	Peroxidase	Peroxidase 12 OS=Arabidopsis thaliana OX=3702 GN=PER12 PE=1 SV=1	G	Carbohydrate transport and metabolism	PREDICTED: peroxidase 12 [Brassica rapa]	88.3233	16.6416	27.4398	20.6325	6.57841	20.7449	39.3164	6.23706	40.5889
BraA08g016620.3C.gene	PER	Yes	--	--	Molecular Function: peroxidase activity (GO:0004601);; Cellular Component: extracellular region (GO:0005576);; Biological Process: response to oxidative stress (GO:0006979);; Cellular Component: integral component of membrane (GO:0016021);; Molecular Function: heme binding (GO:0020037);; Biological Process: hydrogen peroxide catabolic process (GO:0042744);; Molecular Function: metal ion binding (…	K00430|0|brp:103834484|K00430 peroxidase [EC:1.11.1.7] | (RefSeq) peroxidase 47-like	Phenylpropanoid biosynthesis (ko00940)	--	--	Peroxidase	Peroxidase 47 OS=Arabidopsis thaliana OX=3702 GN=PER47 PE=2 SV=2	G	Carbohydrate transport and metabolism	PREDICTED: peroxidase 47-like [Brassica rapa]	28.3937	6.59844	4.68508	4.87404	13.715	0.678666	20.6464	0.253219	12.365
BraA09g010080.3C.gene	PER	Yes	--	--	Molecular Function: peroxidase activity (GO:0004601);; Cellular Component: vacuolar membrane (GO:0005774);; Cellular Component: Golgi apparatus (GO:0005794);; Cellular Component: cytosol (GO:0005829);; Biological Process: response to oxidative stress (GO:0006979);; Biological Process: response to light stimulus (GO:0009416);; Cellular Component: plant-type cell wall (GO:0009505);; Biological Proc…	K00430|0|brp:103847964|K00430 peroxidase [EC:1.11.1.7] | (RefSeq) peroxidase 32	Phenylpropanoid biosynthesis (ko00940)	--	--	Peroxidase	Peroxidase 32 OS=Arabidopsis thaliana OX=3702 GN=PER32 PE=1 SV=3	G	Carbohydrate transport and metabolism	PREDICTED: peroxidase 32 [Brassica rapa]	19.3762	5.22887	16.8157	2.54754	3.81263	4.22316	19.6496	2.6004	8.92235
BraA09g054910.3C.gene	PER	Yes	--	--	Molecular Function: peroxidase activity (GO:0004601);; Cellular Component: extracellular region (GO:0005576);; Cellular Component: vacuole (GO:0005773);; Cellular Component: cytosol (GO:0005829);; Biological Process: response to oxidative stress (GO:0006979);; Molecular Function: heme binding (GO:0020037);; Biological Process: hydrogen peroxide catabolic process (GO:0042744);; Molecular Function:…	K00430|0|brp:103837896|K00430 peroxidase [EC:1.11.1.7] | (RefSeq) peroxidase 17-like	Phenylpropanoid biosynthesis (ko00940)	--	--	Peroxidase	Peroxidase 17 OS=Arabidopsis thaliana OX=3702 GN=PER17 PE=2 SV=1	G	Carbohydrate transport and metabolism	PREDICTED: peroxidase 17-like [Brassica rapa]	18.4173	3.07782	43.0962	3.31362	10.3121	14.4987	118.024	23.6574	19.0436
BraA10g003860.3C.gene	PER	Yes	--	--	Molecular Function: peroxidase activity (GO:0004601);; Cellular Component: extracellular region (GO:0005576);; Biological Process: response to oxidative stress (GO:0006979);; Molecular Function: heme binding (GO:0020037);; Biological Process: hydrogen peroxide catabolic process (GO:0042744);; Molecular Function: metal ion binding (GO:0046872);; Biological Process: oxidation-reduction process (GO:…	K00430|0|brp:103844155|K00430 peroxidase [EC:1.11.1.7] | (RefSeq) peroxidase 2-like	Phenylpropanoid biosynthesis (ko00940)	--	--	Peroxidase	Peroxidase 2 OS=Arabidopsis thaliana OX=3702 GN=PER2 PE=2 SV=1	--	--	PREDICTED: peroxidase 2-like [Brassica rapa]	21.0745	5.04256	21.4586	5.99351	1.13911	3.32677	24.7133	0.301702	26.9268
BraA10g003870.3C.gene	PER	Yes	--	--	Molecular Function: peroxidase activity (GO:0004601);; Cellular Component: extracellular region (GO:0005576);; Cellular Component: endoplasmic reticulum (GO:0005783);; Biological Process: response to oxidative stress (GO:0006979);; Biological Process: response to desiccation (GO:0009269);; Biological Process: response to cold (GO:0009409);; Cellular Component: plant-type cell wall (GO:0009505);; …	K00430|0|brp:103844153|K00430 peroxidase [EC:1.11.1.7] | (RefSeq) peroxidase 3-like	Phenylpropanoid biosynthesis (ko00940)	--	--	Peroxidase	Peroxidase 3 OS=Arabidopsis thaliana OX=3702 GN=PER3 PE=2 SV=1	G	Carbohydrate transport and metabolism	PREDICTED: peroxidase 3-like [Brassica rapa]	8.50847	0.183739	10.2768	0.196751	0.0149987	0.207716	4.37397	0	33.9727
BraA10g029420.3C.gene	PER	Yes	--	--	Biological Process: defense response to nematode (GO:0002215);; Molecular Function: peroxidase activity (GO:0004601);; Cellular Component: extracellular region (GO:0005576);; Cellular Component: vacuolar membrane (GO:0005774);; Cellular Component: Golgi apparatus (GO:0005794);; Biological Process: response to oxidative stress (GO:0006979);; Biological Process: flower development (GO:0009908);; Mo…	K00430|0|brp:103847012|K00430 peroxidase [EC:1.11.1.7] | (RefSeq) peroxidase A2	Phenylpropanoid biosynthesis (ko00940)	--	--	Peroxidase	Peroxidase 54 OS=Arabidopsis thaliana OX=3702 GN=PER54 PE=2 SV=1	G	Carbohydrate transport and metabolism	PREDICTED: peroxidase A2 [Brassica rapa]	0.170562	9.47669	0.60801	4.13978	7.12844	1.42397	0.477003	8.05393	1.20544
BraA01g001350.3C.gene	PER	NO	--	--	Molecular Function: protein binding (GO:0005515);; Cellular Component: cytoplasm (GO:0005737);; Biological Process: metabolic process (GO:0008152);; Biological Process: cellular process (GO:0009987);; Molecular Function: oxidoreductase activity (GO:0016491);; Biological Process: response to stimulus (GO:0050896);;	K00430|1.29716e-53|eus:EUTSA_v10025717mg|K00430 peroxidase [EC:1.11.1.7] | (RefSeq) hypothetical protein	Phenylpropanoid biosynthesis (ko00940)	--	--	Peroxidase	Peroxidase 50 OS=Arabidopsis thaliana OX=3702 GN=PER50 PE=1 SV=1	G	Carbohydrate transport and metabolism	PREDICTED: peroxidase 50-like isoform X2 [Brassica oleracea var. oleracea]	0.0604603	0	0	0	0	0.038269	0.0445823	0	0
BraA01g002320.3C.gene	PER	NO	--	--	Molecular Function: peroxidase activity (GO:0004601);; Cellular Component: extracellular region (GO:0005576);; Cellular Component: cell wall (GO:0005618);; Biological Process: response to oxidative stress (GO:0006979);; Molecular Function: heme binding (GO:0020037);; Biological Process: hydrogen peroxide catabolic process (GO:0042744);; Molecular Function: metal ion binding (GO:0046872);; Biologi…	K00430|0|bna:106369846|K00430 peroxidase [EC:1.11.1.7] | (RefSeq) peroxidase 49-like	Phenylpropanoid biosynthesis (ko00940)	--	--	Peroxidase	Peroxidase 49 OS=Arabidopsis thaliana OX=3702 GN=PER49 PE=2 SV=2	G	Carbohydrate transport and metabolism	peroxidase 49 [Brassica napus]	0.0133253	0.040227	0	0.0565037	0.165768	0.0126337	0	0.0644547	0
BraA01g004320.3C.gene	PER	NO	--	--	Molecular Function: peroxidase activity (GO:0004601);; Cellular Component: extracellular region (GO:0005576);; Biological Process: response to oxidative stress (GO:0006979);; Cellular Component: integral component of membrane (GO:0016021);; Molecular Function: heme binding (GO:0020037);; Biological Process: hydrogen peroxide catabolic process (GO:0042744);; Molecular Function: metal ion binding (…	K00430|0|brp:103843977|K00430 peroxidase [EC:1.11.1.7] | (RefSeq) putative Peroxidase 48	Phenylpropanoid biosynthesis (ko00940)	--	--	Peroxidase	Putative Peroxidase 48 OS=Arabidopsis thaliana OX=3702 GN=PER48 PE=3 SV=3	S	Function unknown	PREDICTED: putative Peroxidase 48 [Brassica rapa]	0.034032	0.0240027	0	0.0232583	0.0570683	0.162729	0	0	0
BraA01g004640.3C.gene	PER	NO	--	--	Molecular Function: peroxidase activity (GO:0004601);; Cellular Component: extracellular region (GO:0005576);; Biological Process: response to oxidative stress (GO:0006979);; Cellular Component: integral component of membrane (GO:0016021);; Molecular Function: heme binding (GO:0020037);; Biological Process: hydrogen peroxide catabolic process (GO:0042744);; Molecular Function: metal ion binding (…	K00430|1.22088e-173|brp:103847421|K00430 peroxidase [EC:1.11.1.7] | (RefSeq) peroxidase 47	Phenylpropanoid biosynthesis (ko00940)	--	--	Peroxidase	Peroxidase 47 OS=Arabidopsis thaliana OX=3702 GN=PER47 PE=2 SV=2	G	Carbohydrate transport and metabolism	PREDICTED: peroxidase 47 [Brassica rapa]	0.0173283	0.0730577	0	1.69785	0.366682	0.181651	0	0	0.15926
BraA01g007530.3C.gene	PER	NO	--	--	Molecular Function: peroxidase activity (GO:0004601);; Cellular Component: extracellular region (GO:0005576);; Biological Process: response to oxidative stress (GO:0006979);; Molecular Function: heme binding (GO:0020037);; Biological Process: hydrogen peroxide catabolic process (GO:0042744);; Molecular Function: metal ion binding (GO:0046872);; Biological Process: oxidation-reduction process (GO:…	K00430|0|bna:106372244|K00430 peroxidase [EC:1.11.1.7] | (RefSeq) peroxidase 45-like	Phenylpropanoid biosynthesis (ko00940)	--	--	Peroxidase	Peroxidase 45 OS=Arabidopsis thaliana OX=3702 GN=PER45 PE=1 SV=1	G	Carbohydrate transport and metabolism	peroxidase 45 [Brassica napus]	0.0190767	0	0	0	0	0.0199003	0	0	0
BraA01g009310.3C.gene	PER	NO	--	--	Molecular Function: peroxidase activity (GO:0004601);; Cellular Component: extracellular region (GO:0005576);; Biological Process: response to oxidative stress (GO:0006979);; Cellular Component: integral component of membrane (GO:0016021);; Molecular Function: heme binding (GO:0020037);; Biological Process: hydrogen peroxide catabolic process (GO:0042744);; Molecular Function: metal ion binding (…	K00430|0|brp:103855629|K00430 peroxidase [EC:1.11.1.7] | (RefSeq) peroxidase 41-like	Phenylpropanoid biosynthesis (ko00940)	--	--	Peroxidase;; Reverse transcriptase (RNA-dependent DNA polymerase)	Peroxidase 41 OS=Arabidopsis thaliana OX=3702 GN=PER41 PE=3 SV=1	G	Carbohydrate transport and metabolism	PREDICTED: peroxidase 41-like [Brassica oleracea var. oleracea]	0	0	0	0	0	0	0	0	0
BraA01g012680.3C.gene	PER	NO	--	--	Molecular Function: peroxidase activity (GO:0004601);; Cellular Component: extracellular region (GO:0005576);; Biological Process: response to oxidative stress (GO:0006979);; Cellular Component: plant-type cell wall (GO:0009505);; Biological Process: plant-type cell wall organization (GO:0009664);; Molecular Function: heme binding (GO:0020037);; Biological Process: hydrogen peroxide catabolic pro…	K00430|0|brp:103859651|K00430 peroxidase [EC:1.11.1.7] | (RefSeq) peroxidase 42	Phenylpropanoid biosynthesis (ko00940)	--	--	Peroxidase	Peroxidase 42 OS=Arabidopsis thaliana OX=3702 GN=PER42 PE=1 SV=2	G	Carbohydrate transport and metabolism	PREDICTED: peroxidase 42 [Brassica rapa]	2208.37	3967.02	7977.13	5174.35	1084.89	4187.46	4001.44	1982.39	2648.12
BraA01g016700.3C.gene	PER	NO	--	--	Molecular Function: peroxidase activity (GO:0004601);; Cellular Component: extracellular region (GO:0005576);; Biological Process: response to oxidative stress (GO:0006979);; Molecular Function: heme binding (GO:0020037);; Biological Process: hydrogen peroxide catabolic process (GO:0042744);; Molecular Function: metal ion binding (GO:0046872);; Biological Process: oxidation-reduction process (GO:…	K00430|0|brp:103863748|K00430 peroxidase [EC:1.11.1.7] | (RefSeq) peroxidase 43	Phenylpropanoid biosynthesis (ko00940)	--	--	Peroxidase	Peroxidase 43 OS=Arabidopsis thaliana OX=3702 GN=PER43 PE=3 SV=2	G	Carbohydrate transport and metabolism	PREDICTED: peroxidase 43 [Brassica rapa]	0.102231	0	0	0.0728937	0.0590887	0	0	0.086425	0.0396827
BraA01g016770.3C.gene	PER	NO	--	--	Molecular Function: peroxidase activity (GO:0004601);; Cellular Component: extracellular region (GO:0005576);; Biological Process: response to oxidative stress (GO:0006979);; Molecular Function: heme binding (GO:0020037);; Biological Process: hydrogen peroxide catabolic process (GO:0042744);; Molecular Function: metal ion binding (GO:0046872);; Biological Process: oxidation-reduction process (GO:…	K00430|0|brp:103863825|K00430 peroxidase [EC:1.11.1.7] | (RefSeq) peroxidase 44	Phenylpropanoid biosynthesis (ko00940)	--	--	Peroxidase	Peroxidase 44 OS=Arabidopsis thaliana OX=3702 GN=PER44 PE=2 SV=1	G	Carbohydrate transport and metabolism	PREDICTED: peroxidase 44 [Brassica rapa]	0	0	0	0	0	0	0	0	0
BraA01g020530.3C.gene	PER	NO	--	--	Molecular Function: peroxidase activity (GO:0004601);; Cellular Component: extracellular region (GO:0005576);; Biological Process: response to oxidative stress (GO:0006979);; Cellular Component: integral component of membrane (GO:0016021);; Molecular Function: heme binding (GO:0020037);; Biological Process: hydrogen peroxide catabolic process (GO:0042744);; Molecular Function: metal ion binding (…	K00430|0|bna:106376204|K00430 peroxidase [EC:1.11.1.7] | (RefSeq) peroxidase 40-like	Phenylpropanoid biosynthesis (ko00940)	--	--	Peroxidase	Peroxidase 40 OS=Arabidopsis thaliana OX=3702 GN=PER40 PE=2 SV=2	G	Carbohydrate transport and metabolism	BnaA01g17520D [Brassica napus]	0	0	0	0	0	0	0	0	0
BraA01g032000.3C.gene	PER	NO	--	--	Molecular Function: peroxidase activity (GO:0004601);; Cellular Component: extracellular region (GO:0005576);; Cellular Component: nucleus (GO:0005634);; Cellular Component: cytoplasm (GO:0005737);; Biological Process: response to oxidative stress (GO:0006979);; Cellular Component: plant-type cell wall (GO:0009505);; Cellular Component: plasmodesma (GO:0009506);; Cellular Component: integral comp…	K00430|0|brp:103835007|K00430 peroxidase [EC:1.11.1.7] | (RefSeq) peroxidase 30	Phenylpropanoid biosynthesis (ko00940)	--	--	Peroxidase	Peroxidase 30 OS=Arabidopsis thaliana OX=3702 GN=PER30 PE=1 SV=1	G	Carbohydrate transport and metabolism	PREDICTED: peroxidase 30 [Brassica rapa]	0	0.0627373	0	0.168334	0.0412393	0.050517	0	0	0
BraA01g043550.3C.gene	PER	NO	--	--	Molecular Function: peroxidase activity (GO:0004601);; Cellular Component: extracellular region (GO:0005576);; Biological Process: response to oxidative stress (GO:0006979);; Cellular Component: plant-type cell wall (GO:0009505);; Cellular Component: plasmodesma (GO:0009506);; Cellular Component: membrane (GO:0016020);; Molecular Function: heme binding (GO:0020037);; Biological Process: hydrogen …	K00430|0|brp:103828256|K00430 peroxidase [EC:1.11.1.7] | (RefSeq) peroxidase 57	Phenylpropanoid biosynthesis (ko00940)	--	--	Peroxidase	Peroxidase 57 OS=Arabidopsis thaliana OX=3702 GN=PER57 PE=1 SV=1	--	--	PREDICTED: peroxidase 57 [Brassica rapa]	0	0	0	0	0	0	0	0	0
BraA01g044650.3C.gene	PER	NO	--	--	Molecular Function: peroxidase activity (GO:0004601);; Cellular Component: extracellular region (GO:0005576);; Biological Process: response to oxidative stress (GO:0006979);; Molecular Function: heme binding (GO:0020037);; Biological Process: hydrogen peroxide catabolic process (GO:0042744);; Molecular Function: metal ion binding (GO:0046872);; Biological Process: oxidation-reduction process (GO:…	K00430|0|bna:106425524|K00430 peroxidase [EC:1.11.1.7] | (RefSeq) peroxidase 27-like	Phenylpropanoid biosynthesis (ko00940)	--	--	Peroxidase	Peroxidase 27 OS=Arabidopsis thaliana OX=3702 GN=PER27 PE=1 SV=1	G	Carbohydrate transport and metabolism	peroxidase 27-like [Brassica napus]	0	0	0	0	0	0.01843	0	0	0
BraA02g001710.3C.gene	PER	NO	--	--	Molecular Function: peroxidase activity (GO:0004601);; Molecular Function: protein binding (GO:0005515);; Cellular Component: cell wall (GO:0005618);; Cellular Component: Golgi apparatus (GO:0005794);; Cellular Component: cytosol (GO:0005829);; Biological Process: response to oxidative stress (GO:0006979);; Biological Process: xylem development (GO:0010089);; Molecular Function: heme binding (GO:…	K00430|0|brp:103850580|K00430 peroxidase [EC:1.11.1.7] | (RefSeq) peroxidase P7	Phenylpropanoid biosynthesis (ko00940)	--	--	Peroxidase	Peroxidase P7 OS=Brassica rapa subsp. rapa OX=51350 PE=1 SV=3	G	Carbohydrate transport and metabolism	PREDICTED: peroxidase P7 [Brassica rapa]	0.037614	0.123765	0.071868	0.152613	0.23921	0.086439	0.119534	0.125675	0.0139443
BraA02g005310.3C.gene	PER	NO	--	--	Molecular Function: peroxidase activity (GO:0004601);; Cellular Component: extracellular region (GO:0005576);; Biological Process: response to oxidative stress (GO:0006979);; Molecular Function: heme binding (GO:0020037);; Biological Process: hydrogen peroxide catabolic process (GO:0042744);; Molecular Function: metal ion binding (GO:0046872);; Biological Process: oxidation-reduction process (GO:…	K00430|0|brp:103850917|K00430 peroxidase [EC:1.11.1.7] | (RefSeq) peroxidase 55-like	Phenylpropanoid biosynthesis (ko00940)	--	--	Peroxidase;; Protein of unknown function (DUF3339)	Peroxidase 55 OS=Arabidopsis thaliana OX=3702 GN=PER55 PE=1 SV=1	G	Carbohydrate transport and metabolism	PREDICTED: peroxidase 55-like [Brassica rapa]	0.189492	0.0516267	0.262639	0.250953	0.0387573	0.404733	0.100172	0.0449867	0.110915
BraA02g005900.3C.gene	PER	NO	--	--	Molecular Function: peroxidase activity (GO:0004601);; Cellular Component: extracellular region (GO:0005576);; Biological Process: response to oxidative stress (GO:0006979);; Cellular Component: plant-type cell wall (GO:0009505);; Biological Process: plant-type cell wall organization (GO:0009664);; Molecular Function: heme binding (GO:0020037);; Biological Process: hydrogen peroxide catabolic pro…	K00430|0|brp:103850973|K00430 peroxidase [EC:1.11.1.7] | (RefSeq) peroxidase 56-like	Phenylpropanoid biosynthesis (ko00940)	--	--	Peroxidase	Peroxidase 56 OS=Arabidopsis thaliana OX=3702 GN=PER56 PE=2 SV=1	G	Carbohydrate transport and metabolism	PREDICTED: peroxidase 56-like [Brassica rapa]	0	0	0.007643	0	0	0	0	0	0
BraA02g007250.3C.gene	PER	NO	--	--	Molecular Function: peroxidase activity (GO:0004601);; Cellular Component: extracellular region (GO:0005576);; Biological Process: response to oxidative stress (GO:0006979);; Cellular Component: plant-type cell wall (GO:0009505);; Cellular Component: plasmodesma (GO:0009506);; Cellular Component: membrane (GO:0016020);; Molecular Function: heme binding (GO:0020037);; Biological Process: hydrogen …	K00430|0|brp:103851131|K00430 peroxidase [EC:1.11.1.7] | (RefSeq) peroxidase 57	Phenylpropanoid biosynthesis (ko00940)	--	--	Peroxidase	Peroxidase 57 OS=Arabidopsis thaliana OX=3702 GN=PER57 PE=1 SV=1	G	Carbohydrate transport and metabolism	peroxidase 57 [Brassica napus]	0	0	0	0	0	0	0	0	0
BraA02g008550.3C.gene	PER	NO	--	--	Molecular Function: peroxidase activity (GO:0004601);; Cellular Component: extracellular region (GO:0005576);; Biological Process: response to oxidative stress (GO:0006979);; Biological Process: response to virus (GO:0009615);; Biological Process: response to ethylene (GO:0009723);; Molecular Function: heme binding (GO:0020037);; Biological Process: hydrogen peroxide catabolic process (GO:0042744…	K00430|0|brp:103851308|K00430 peroxidase [EC:1.11.1.7] | (RefSeq) peroxidase 58-like	Phenylpropanoid biosynthesis (ko00940)	--	--	Peroxidase	Peroxidase 58 OS=Arabidopsis thaliana OX=3702 GN=PER58 PE=2 SV=1	--	--	PREDICTED: peroxidase 58-like [Brassica rapa]	0	0	0	0.0320473	0	0	0	0	0
BraA02g008560.3C.gene	PER	NO	--	--	Molecular Function: peroxidase activity (GO:0004601);; Cellular Component: extracellular region (GO:0005576);; Cellular Component: nucleus (GO:0005634);; Cellular Component: cytoplasm (GO:0005737);; Biological Process: response to oxidative stress (GO:0006979);; Molecular Function: heme binding (GO:0020037);; Biological Process: hydrogen peroxide catabolic process (GO:0042744);; Molecular Functio…	K00430|0|brp:103851309|K00430 peroxidase [EC:1.11.1.7] | (RefSeq) peroxidase N-like	Phenylpropanoid biosynthesis (ko00940)	--	--	Peroxidase	Peroxidase N OS=Armoracia rusticana OX=3704 GN=HRPN PE=2 SV=1	G	Carbohydrate transport and metabolism	PREDICTED: peroxidase N-like isoform X1 [Brassica rapa]	0	0	0	0	0	0	0	0	0
BraA02g009770.3C.gene	PER	NO	--	--	Molecular Function: peroxidase activity (GO:0004601);; Cellular Component: extracellular region (GO:0005576);; Biological Process: response to oxidative stress (GO:0006979);; Cellular Component: plant-type cell wall (GO:0009505);; Biological Process: plant-type cell wall organization (GO:0009664);; Molecular Function: heme binding (GO:0020037);; Biological Process: hydrogen peroxide catabolic pro…	K00430|0|brp:103851441|K00430 peroxidase [EC:1.11.1.7] | (RefSeq) peroxidase 60	Phenylpropanoid biosynthesis (ko00940)	--	--	Peroxidase	Peroxidase 60 OS=Arabidopsis thaliana OX=3702 GN=PER60 PE=1 SV=1	G	Carbohydrate transport and metabolism	PREDICTED: peroxidase 60 [Brassica rapa]	0	0	0	0	0	0	0	0	0
BraA02g011630.3C.gene	PER	NO	--	--	Molecular Function: peroxidase activity (GO:0004601);; Cellular Component: extracellular region (GO:0005576);; Biological Process: response to oxidative stress (GO:0006979);; Molecular Function: heme binding (GO:0020037);; Biological Process: hydrogen peroxide catabolic process (GO:0042744);; Molecular Function: metal ion binding (GO:0046872);; Biological Process: oxidation-reduction process (GO:…	K00430|0|brp:103851641|K00430 peroxidase [EC:1.11.1.7] | (RefSeq) peroxidase 67	Phenylpropanoid biosynthesis (ko00940)	--	--	Peroxidase	Peroxidase 67 OS=Arabidopsis thaliana OX=3702 GN=PER67 PE=2 SV=1	G	Carbohydrate transport and metabolism	PREDICTED: peroxidase 67 [Brassica rapa]	0.0188173	0.0524613	0	0	0.0125483	0	0	0.041201	0
BraA02g018770.3C.gene	PER	NO	--	--	Molecular Function: peroxidase activity (GO:0004601);; Cellular Component: extracellular region (GO:0005576);; Biological Process: response to oxidative stress (GO:0006979);; Molecular Function: heme binding (GO:0020037);; Biological Process: hydrogen peroxide catabolic process (GO:0042744);; Molecular Function: metal ion binding (GO:0046872);; Biological Process: rhythmic process (GO:0048511);; …	K00430|0|brp:103852534|K00430 peroxidase [EC:1.11.1.7] | (RefSeq) peroxidase 11-like	Phenylpropanoid biosynthesis (ko00940)	--	--	Peroxidase	Peroxidase 11 OS=Arabidopsis thaliana OX=3702 GN=PER11 PE=1 SV=1	G	Carbohydrate transport and metabolism	PREDICTED: peroxidase 11-like [Brassica rapa]	0	0	0	0	0.274789	0.0341427	0.0377997	0.327378	0
BraA02g023920.3C.gene	PER	NO	--	--	Molecular Function: peroxidase activity (GO:0004601);; Cellular Component: extracellular region (GO:0005576);; Biological Process: response to oxidative stress (GO:0006979);; Cellular Component: integral component of membrane (GO:0016021);; Molecular Function: heme binding (GO:0020037);; Biological Process: hydrogen peroxide catabolic process (GO:0042744);; Molecular Function: metal ion binding (…	K00430|0|brp:103853058|K00430 peroxidase [EC:1.11.1.7] | (RefSeq) peroxidase 13-like	Phenylpropanoid biosynthesis (ko00940)	--	--	Peroxidase	Peroxidase 13 OS=Arabidopsis thaliana OX=3702 GN=PER13 PE=3 SV=2	I	Lipid transport and metabolism	BnaA02g18580D [Brassica napus]	0	0	0	0	0	0	0	0	0
BraA02g033460.3C.gene	PER	NO	--	--	Molecular Function: peroxidase activity (GO:0004601);; Cellular Component: extracellular region (GO:0005576);; Biological Process: response to oxidative stress (GO:0006979);; Molecular Function: xylan 1,4-beta-xylosidase activity (GO:0009044);; Molecular Function: heme binding (GO:0020037);; Biological Process: hydrogen peroxide catabolic process (GO:0042744);; Molecular Function: metal ion bindi…	K00430|0|brp:103853765|K00430 peroxidase [EC:1.11.1.7] | (RefSeq) peroxidase 65-like	Phenylpropanoid biosynthesis (ko00940)	--	--	Peroxidase	Peroxidase 65 OS=Arabidopsis thaliana OX=3702 GN=PER65 PE=2 SV=2	G	Carbohydrate transport and metabolism	PREDICTED: peroxidase 65-like [Brassica rapa]	1.22101	0.213085	1.0611	0.162919	0.534446	0.443685	0.924152	0.866395	1.53828
BraA02g038070.3C.gene	PER	NO	--	--	Molecular Function: peroxidase activity (GO:0004601);; Molecular Function: protein binding (GO:0005515);; Cellular Component: extracellular region (GO:0005576);; Cellular Component: cytosol (GO:0005829);; Biological Process: response to oxidative stress (GO:0006979);; Cellular Component: plant-type cell wall (GO:0009505);; Molecular Function: heme binding (GO:0020037);; Biological Process: hydrog…	K00430|0|brp:103854203|K00430 peroxidase [EC:1.11.1.7] | (RefSeq) peroxidase 31	Phenylpropanoid biosynthesis (ko00940)	--	--	Peroxidase	Peroxidase 31 OS=Arabidopsis thaliana OX=3702 GN=PER31 PE=2 SV=1	G	Carbohydrate transport and metabolism	PREDICTED: peroxidase 31 [Brassica rapa]	3.36779	2.14274	1.47184	5.93263	0.993186	2.44932	1.84303	5.01025	1.95021
BraA02g044450.3C.gene	PER	NO	--	--	Molecular Function: peroxidase activity (GO:0004601);; Cellular Component: extracellular region (GO:0005576);; Biological Process: response to oxidative stress (GO:0006979);; Molecular Function: heme binding (GO:0020037);; Biological Process: hydrogen peroxide catabolic process (GO:0042744);; Molecular Function: metal ion binding (GO:0046872);; Biological Process: oxidation-reduction process (GO:…	K00430|0|bna:106425864|K00430 peroxidase [EC:1.11.1.7] | (RefSeq) peroxidase 69-like	Phenylpropanoid biosynthesis (ko00940)	--	--	Peroxidase	Peroxidase 69 OS=Arabidopsis thaliana OX=3702 GN=PER69 PE=1 SV=1	G	Carbohydrate transport and metabolism	peroxidase 69-like [Brassica napus]	0	0	0	0	0	0	0	0	0
BraA02g044460.3C.gene	PER	NO	--	--	Molecular Function: peroxidase activity (GO:0004601);; Biological Process: response to oxidative stress (GO:0006979);; Cellular Component: plant-type cell wall (GO:0009505);; Biological Process: plant-type cell wall organization (GO:0009664);; Biological Process: lignin metabolic process (GO:0009808);; Cellular Component: membrane (GO:0016020);; Molecular Function: heme binding (GO:0020037);; Bio…	K00430|0|brp:103855228|K00430 peroxidase [EC:1.11.1.7] | (RefSeq) peroxidase 71-like	Phenylpropanoid biosynthesis (ko00940)	--	--	Peroxidase	Peroxidase 71 OS=Arabidopsis thaliana OX=3702 GN=PER71 PE=1 SV=1	G	Carbohydrate transport and metabolism	PREDICTED: peroxidase 71-like [Brassica rapa]	0.0360853	0.032557	0.0893737	0.0137533	0	0.16221	0.044579	1.84121	0
BraA02g045530.3C.gene	PER	NO	--	--	Molecular Function: peroxidase activity (GO:0004601);; Cellular Component: extracellular region (GO:0005576);; Biological Process: response to oxidative stress (GO:0006979);; Molecular Function: heme binding (GO:0020037);; Biological Process: hydrogen peroxide catabolic process (GO:0042744);; Molecular Function: metal ion binding (GO:0046872);; Biological Process: oxidation-reduction process (GO:…	K00430|0|brp:103855328|K00430 peroxidase [EC:1.11.1.7] | (RefSeq) peroxidase 73	Phenylpropanoid biosynthesis (ko00940)	--	--	Peroxidase	Peroxidase 73 OS=Arabidopsis thaliana OX=3702 GN=PER73 PE=1 SV=1	G	Carbohydrate transport and metabolism	BnaAnng05140D [Brassica napus]	0	0	0	0	0	0	0	0	0
BraA03g002070.3C.gene	PER	NO	--	--	Molecular Function: peroxidase activity (GO:0004601);; Molecular Function: protein binding (GO:0005515);; Cellular Component: cell wall (GO:0005618);; Cellular Component: Golgi apparatus (GO:0005794);; Cellular Component: cytosol (GO:0005829);; Biological Process: response to oxidative stress (GO:0006979);; Biological Process: xylem development (GO:0010089);; Molecular Function: heme binding (GO:…	K00430|0|brp:103855623|K00430 peroxidase [EC:1.11.1.7] | (RefSeq) peroxidase 52-like	Phenylpropanoid biosynthesis (ko00940)	--	--	Peroxidase	Peroxidase 52 OS=Arabidopsis thaliana OX=3702 GN=PER52 PE=2 SV=1	G	Carbohydrate transport and metabolism	PREDICTED: peroxidase 52-like [Brassica rapa]	0.0528127	0	0	0	0	0	0	0	0.0483283
BraA03g008170.3C.gene	PER	NO	--	--	Molecular Function: peroxidase activity (GO:0004601);; Cellular Component: extracellular region (GO:0005576);; Biological Process: response to oxidative stress (GO:0006979);; Cellular Component: plant-type cell wall (GO:0009505);; Cellular Component: plasmodesma (GO:0009506);; Cellular Component: membrane (GO:0016020);; Molecular Function: heme binding (GO:0020037);; Biological Process: hydrogen …	K00430|0|brp:103856267|K00430 peroxidase [EC:1.11.1.7] | (RefSeq) peroxidase 57-like	Phenylpropanoid biosynthesis (ko00940)	--	--	Peroxidase	Peroxidase 57 OS=Arabidopsis thaliana OX=3702 GN=PER57 PE=1 SV=1	G	Carbohydrate transport and metabolism	PREDICTED: peroxidase 57-like [Brassica rapa]	0	0	0	0	0	0	0	0.0244413	0
BraA03g011910.3C.gene	PER	NO	--	--	Molecular Function: peroxidase activity (GO:0004601);; Cellular Component: extracellular region (GO:0005576);; Biological Process: response to oxidative stress (GO:0006979);; Molecular Function: heme binding (GO:0020037);; Biological Process: hydrogen peroxide catabolic process (GO:0042744);; Molecular Function: metal ion binding (GO:0046872);; Biological Process: oxidation-reduction process (GO:…	K00430|0|brp:103856695|K00430 peroxidase [EC:1.11.1.7] | (RefSeq) peroxidase 68-like	Phenylpropanoid biosynthesis (ko00940)	--	--	Peroxidase	Peroxidase 68 OS=Arabidopsis thaliana OX=3702 GN=PER68 PE=2 SV=1	--	--	PREDICTED: peroxidase 68-like [Brassica rapa]	0	0	0	0	0	0	0	0	0
BraA03g019340.3C.gene	PER	NO	--	--	Molecular Function: peroxidase activity (GO:0004601);; Cellular Component: extracellular region (GO:0005576);; Cellular Component: cytosol (GO:0005829);; Biological Process: response to oxidative stress (GO:0006979);; Molecular Function: heme binding (GO:0020037);; Biological Process: hydrogen peroxide catabolic process (GO:0042744);; Molecular Function: metal ion binding (GO:0046872);; Biologica…	K00430|0|brp:103249155|K00430 peroxidase [EC:1.11.1.7] | (RefSeq) peroxidase 21	Phenylpropanoid biosynthesis (ko00940)	--	--	Peroxidase	Peroxidase 21 OS=Arabidopsis thaliana OX=3702 GN=PER21 PE=1 SV=1	G	Carbohydrate transport and metabolism	PREDICTED: peroxidase 21 isoform X1 [Brassica rapa]	3.53389	7.20454	5.78468	10.3904	20.8241	13.6018	14.6709	30.2785	5.59368
BraA03g020070.3C.gene	PER	NO	--	--	Molecular Function: peroxidase activity (GO:0004601);; Cellular Component: extracellular region (GO:0005576);; Cellular Component: vacuole (GO:0005773);; Biological Process: response to oxidative stress (GO:0006979);; Cellular Component: plant-type cell wall (GO:0009505);; Biological Process: response to salt stress (GO:0009651);; Biological Process: response to zinc ion (GO:0010043);; Molecular …	K00430|0|brp:103857778|K00430 peroxidase [EC:1.11.1.7] | (RefSeq) peroxidase 22-like	Phenylpropanoid biosynthesis (ko00940)	--	--	Peroxidase	Peroxidase 22 OS=Arabidopsis thaliana OX=3702 GN=PER22 PE=1 SV=2	G	Carbohydrate transport and metabolism	PREDICTED: peroxidase 22-like [Brassica rapa]	0	0	0	0	0	0.016835	0	0.0932107	0
BraA03g020080.3C.gene	PER	NO	--	--	Molecular Function: peroxidase activity (GO:0004601);; Cellular Component: extracellular region (GO:0005576);; Cellular Component: vacuole (GO:0005773);; Biological Process: response to oxidative stress (GO:0006979);; Cellular Component: plant-type cell wall (GO:0009505);; Biological Process: response to salt stress (GO:0009651);; Biological Process: response to zinc ion (GO:0010043);; Molecular …	K00430|0|brp:103857780|K00430 peroxidase [EC:1.11.1.7] | (RefSeq) peroxidase 22-like	Phenylpropanoid biosynthesis (ko00940)	--	--	Peroxidase	Peroxidase 22 OS=Arabidopsis thaliana OX=3702 GN=PER22 PE=1 SV=2	--	--	PREDICTED: peroxidase 22-like [Brassica rapa]	0.047137	0.069551	0.0476967	0.0603527	0	0	0.110798	0	0.224055
BraA03g020650.3C.gene	PER	NO	--	--	Molecular Function: peroxidase activity (GO:0004601);; Cellular Component: extracellular region (GO:0005576);; Biological Process: response to oxidative stress (GO:0006979);; Molecular Function: heme binding (GO:0020037);; Biological Process: hydrogen peroxide catabolic process (GO:0042744);; Molecular Function: metal ion binding (GO:0046872);; Biological Process: oxidation-reduction process (GO:…	K00430|0|brp:103857839|K00430 peroxidase [EC:1.11.1.7] | (RefSeq) peroxidase 24	Phenylpropanoid biosynthesis (ko00940)	--	--	Peroxidase	Peroxidase 24 OS=Arabidopsis thaliana OX=3702 GN=PER24 PE=2 SV=1	G	Carbohydrate transport and metabolism	PREDICTED: peroxidase 24 [Brassica rapa]	0	0.0217393	0	0	0	0	0	0.0173733	0
BraA03g021960.3C.gene	PER	NO	--	--	Molecular Function: peroxidase activity (GO:0004601);; Cellular Component: extracellular region (GO:0005576);; Biological Process: response to oxidative stress (GO:0006979);; Cellular Component: plant-type cell wall (GO:0009505);; Biological Process: plant-type cell wall organization (GO:0009664);; Biological Process: lignin metabolic process (GO:0009808);; Molecular Function: heme binding (GO:00…	K00430|0|brp:103857984|K00430 peroxidase [EC:1.11.1.7] | (RefSeq) peroxidase 25-like	Phenylpropanoid biosynthesis (ko00940)	--	--	Peroxidase	Peroxidase 25 OS=Arabidopsis thaliana OX=3702 GN=PER25 PE=2 SV=2	G	Carbohydrate transport and metabolism	PREDICTED: peroxidase 25-like [Brassica rapa]	0	0	0	0	0	0	0	0	0
BraA03g031370.3C.gene	PER	NO	--	--	Molecular Function: peroxidase activity (GO:0004601);; Cellular Component: extracellular region (GO:0005576);; Biological Process: response to oxidative stress (GO:0006979);; Cellular Component: plant-type cell wall (GO:0009505);; Cellular Component: plasmodesma (GO:0009506);; Cellular Component: membrane (GO:0016020);; Molecular Function: heme binding (GO:0020037);; Biological Process: hydrogen …	K00430|0|brp:103859007|K00430 peroxidase [EC:1.11.1.7] | (RefSeq) peroxidase 28-like	Phenylpropanoid biosynthesis (ko00940)	--	--	Peroxidase	Peroxidase 28 OS=Arabidopsis thaliana OX=3702 GN=PER28 PE=2 SV=1	G	Carbohydrate transport and metabolism	PREDICTED: peroxidase 28-like [Brassica rapa]	0	0	0	0	0	0	0	0	0
BraA03g047640.3C.gene	PER	NO	--	--	Molecular Function: peroxidase activity (GO:0004601);; Cellular Component: extracellular region (GO:0005576);; Biological Process: response to oxidative stress (GO:0006979);; Molecular Function: xylan 1,4-beta-xylosidase activity (GO:0009044);; Cellular Component: integral component of membrane (GO:0016021);; Molecular Function: heme binding (GO:0020037);; Biological Process: hydrogen peroxide ca…	K00430|0|brp:103860932|K00430 peroxidase [EC:1.11.1.7] | (RefSeq) peroxidase 41-like	Phenylpropanoid biosynthesis (ko00940)	--	--	Peroxidase	Peroxidase 41 OS=Arabidopsis thaliana OX=3702 GN=PER41 PE=3 SV=1	G	Carbohydrate transport and metabolism	PREDICTED: peroxidase 41-like [Brassica rapa]	0	0.0185397	0	0	0	0	0	0	0
BraA03g052860.3C.gene	PER	NO	--	--	Molecular Function: peroxidase activity (GO:0004601);; Cellular Component: extracellular region (GO:0005576);; Biological Process: response to oxidative stress (GO:0006979);; Molecular Function: heme binding (GO:0020037);; Biological Process: hydrogen peroxide catabolic process (GO:0042744);; Molecular Function: metal ion binding (GO:0046872);; Biological Process: oxidation-reduction process (GO:…	K00430|0|brp:103861601|K00430 peroxidase [EC:1.11.1.7] | (RefSeq) peroxidase 44-like	Phenylpropanoid biosynthesis (ko00940)	--	--	Peroxidase	Peroxidase 44 OS=Arabidopsis thaliana OX=3702 GN=PER44 PE=2 SV=1	G	Carbohydrate transport and metabolism	PREDICTED: peroxidase 44-like [Brassica rapa]	0.0230667	0	0.0172063	0	0	0	0	0	0.192064
BraA03g052870.3C.gene	PER	NO	--	--	Molecular Function: peroxidase activity (GO:0004601);; Cellular Component: extracellular region (GO:0005576);; Biological Process: response to oxidative stress (GO:0006979);; Molecular Function: heme binding (GO:0020037);; Biological Process: hydrogen peroxide catabolic process (GO:0042744);; Molecular Function: metal ion binding (GO:0046872);; Biological Process: oxidation-reduction process (GO:…	K00430|0|brp:103861603|K00430 peroxidase [EC:1.11.1.7] | (RefSeq) peroxidase 44-like	Phenylpropanoid biosynthesis (ko00940)	--	--	Peroxidase	Peroxidase 44 OS=Arabidopsis thaliana OX=3702 GN=PER44 PE=2 SV=1	G	Carbohydrate transport and metabolism	PREDICTED: peroxidase 44-like [Brassica rapa]	2.41078	2.86047	5.23098	2.72883	4.38668	7.32102	7.58181	7.85078	5.41198
BraA03g055510.3C.gene	PER	NO	--	--	Molecular Function: peroxidase activity (GO:0004601);; Cellular Component: extracellular region (GO:0005576);; Biological Process: response to oxidative stress (GO:0006979);; Molecular Function: heme binding (GO:0020037);; Biological Process: hydrogen peroxide catabolic process (GO:0042744);; Molecular Function: metal ion binding (GO:0046872);; Biological Process: oxidation-reduction process (GO:…	K00430|0|brp:103861933|K00430 peroxidase [EC:1.11.1.7] | (RefSeq) peroxidase 45	Phenylpropanoid biosynthesis (ko00940)	--	--	Peroxidase	Peroxidase 45 OS=Arabidopsis thaliana OX=3702 GN=PER45 PE=1 SV=1	G	Carbohydrate transport and metabolism	PREDICTED: peroxidase 45 [Brassica rapa]	0.192256	0	0	0	0	0	0.0530943	0	0.04168
BraA03g056260.3C.gene	PER	NO	--	--	Molecular Function: peroxidase activity (GO:0004601);; Cellular Component: extracellular region (GO:0005576);; Biological Process: response to oxidative stress (GO:0006979);; Cellular Component: membrane (GO:0016020);; Molecular Function: heme binding (GO:0020037);; Biological Process: hydrogen peroxide catabolic process (GO:0042744);; Molecular Function: metal ion binding (GO:0046872);; Biologic…	K00430|0|brp:103862015|K00430 peroxidase [EC:1.11.1.7] | (RefSeq) putative Peroxidase 48	Phenylpropanoid biosynthesis (ko00940)	--	--	Peroxidase	Putative Peroxidase 48 OS=Arabidopsis thaliana OX=3702 GN=PER48 PE=3 SV=3	S	Function unknown	PREDICTED: putative Peroxidase 48 [Brassica rapa]	0.050895	0	0	0	0	0	0	0	0
BraA03g057860.3C.gene	PER	NO	--	--	Molecular Function: peroxidase activity (GO:0004601);; Cellular Component: extracellular region (GO:0005576);; Biological Process: response to oxidative stress (GO:0006979);; Cellular Component: integral component of membrane (GO:0016021);; Molecular Function: heme binding (GO:0020037);; Biological Process: hydrogen peroxide catabolic process (GO:0042744);; Molecular Function: metal ion binding (…	K00430|0|brp:103862236|K00430 peroxidase [EC:1.11.1.7] | (RefSeq) peroxidase 47	Phenylpropanoid biosynthesis (ko00940)	--	--	Peroxidase	Peroxidase 47 OS=Arabidopsis thaliana OX=3702 GN=PER47 PE=2 SV=2	G	Carbohydrate transport and metabolism	PREDICTED: peroxidase 47 [Brassica rapa]	0.18887	0.0378563	0.047273	0.523148	0.257632	0.109033	0.0250153	0.401191	0.0652773
BraA03g060030.3C.gene	PER	NO	--	--	Molecular Function: peroxidase activity (GO:0004601);; Cellular Component: extracellular region (GO:0005576);; Cellular Component: cell wall (GO:0005618);; Biological Process: response to oxidative stress (GO:0006979);; Molecular Function: heme binding (GO:0020037);; Biological Process: hydrogen peroxide catabolic process (GO:0042744);; Molecular Function: metal ion binding (GO:0046872);; Biologi…	K00430|0|brp:103862471|K00430 peroxidase [EC:1.11.1.7] | (RefSeq) peroxidase 49	Phenylpropanoid biosynthesis (ko00940)	--	--	Peroxidase	Peroxidase 49 OS=Arabidopsis thaliana OX=3702 GN=PER49 PE=2 SV=2	G	Carbohydrate transport and metabolism	PREDICTED: peroxidase 49 [Brassica rapa]	0	1.20886	0	0.944772	0.260518	0.109802	0	0	0
BraA03g062540.3C.gene	PER	NO	--	--	Molecular Function: peroxidase activity (GO:0004601);; Cellular Component: extracellular region (GO:0005576);; Biological Process: response to oxidative stress (GO:0006979);; Cellular Component: plant-type cell wall (GO:0009505);; Biological Process: plant-type cell wall organization (GO:0009664);; Molecular Function: heme binding (GO:0020037);; Biological Process: hydrogen peroxide catabolic pro…	K00430|6.83743e-76|bna:106352321|K00430 peroxidase [EC:1.11.1.7] | (RefSeq) peroxidase 64	Phenylpropanoid biosynthesis (ko00940)	--	--	Peroxidase	Peroxidase 64 OS=Arabidopsis thaliana OX=3702 GN=PER64 PE=1 SV=1	--	--	PREDICTED: peroxidase 64 [Raphanus sativus]	0	0	0	0	0	0	0	0	0.247363
BraA04g012660.3C.gene	PER	NO	--	--	Molecular Function: peroxidase activity (GO:0004601);; Cellular Component: extracellular region (GO:0005576);; Biological Process: response to oxidative stress (GO:0006979);; Molecular Function: heme binding (GO:0020037);; Biological Process: hydrogen peroxide catabolic process (GO:0042744);; Molecular Function: metal ion binding (GO:0046872);; Biological Process: oxidation-reduction process (GO:…	K00430|0|brp:103863954|K00430 peroxidase [EC:1.11.1.7] | (RefSeq) peroxidase 63	Phenylpropanoid biosynthesis (ko00940)	--	--	Peroxidase	Peroxidase 63 OS=Arabidopsis thaliana OX=3702 GN=PER63 PE=2 SV=1	G	Carbohydrate transport and metabolism	PREDICTED: peroxidase 63 [Brassica rapa]	1.43314	0.700251	1.23081	0.518295	0.102731	0.452817	0.68949	0.17448	1.19466
BraA04g026300.3C.gene	PER	NO	--	--	Molecular Function: peroxidase activity (GO:0004601);; Cellular Component: extracellular region (GO:0005576);; Cellular Component: cytosol (GO:0005829);; Biological Process: response to oxidative stress (GO:0006979);; Molecular Function: heme binding (GO:0020037);; Biological Process: hydrogen peroxide catabolic process (GO:0042744);; Molecular Function: metal ion binding (GO:0046872);; Biologica…	K00430|0|brp:103865578|K00430 peroxidase [EC:1.11.1.7] | (RefSeq) peroxidase 21-like	Phenylpropanoid biosynthesis (ko00940)	--	--	Peroxidase	Peroxidase 21 OS=Arabidopsis thaliana OX=3702 GN=PER21 PE=1 SV=1	G	Carbohydrate transport and metabolism	PREDICTED: peroxidase 21-like [Brassica rapa]	0.490351	1.02321	2.76903	0.825298	1.2033	3.41598	3.79186	3.2065	4.24158
BraA04g027190.3C.gene	PER	NO	--	--	Molecular Function: peroxidase activity (GO:0004601);; Cellular Component: extracellular region (GO:0005576);; Cellular Component: vacuole (GO:0005773);; Biological Process: response to oxidative stress (GO:0006979);; Biological Process: response to salt stress (GO:0009651);; Molecular Function: heme binding (GO:0020037);; Biological Process: hydrogen peroxide catabolic process (GO:0042744);; Mol…	K00430|0|brp:103865666|K00430 peroxidase [EC:1.11.1.7] | (RefSeq) peroxidase C3	Phenylpropanoid biosynthesis (ko00940)	--	--	Peroxidase	Peroxidase C3 OS=Armoracia rusticana OX=3704 GN=PRXC3 PE=3 SV=1	G	Carbohydrate transport and metabolism	PREDICTED: peroxidase C3 [Brassica rapa]	0	0	0	0.0592243	0.109425	0.124918	0	0.294711	0.052577
BraA04g027200.3C.gene	PER	NO	--	--	Molecular Function: peroxidase activity (GO:0004601);; Cellular Component: extracellular region (GO:0005576);; Cellular Component: vacuole (GO:0005773);; Biological Process: response to oxidative stress (GO:0006979);; Molecular Function: heme binding (GO:0020037);; Biological Process: hydrogen peroxide catabolic process (GO:0042744);; Molecular Function: metal ion binding (GO:0046872);; Biologica…	K00430|0|brp:103865667|K00430 peroxidase [EC:1.11.1.7] | (RefSeq) peroxidase C3-like	Phenylpropanoid biosynthesis (ko00940)	--	--	Peroxidase	Peroxidase C3 OS=Armoracia rusticana OX=3704 GN=PRXC3 PE=3 SV=1	--	--	PREDICTED: peroxidase C3-like [Brassica rapa]	0	0	0	0	0.0752423	0	0	0.051024	0
BraA04g030320.3C.gene	PER	NO	--	--	Molecular Function: peroxidase activity (GO:0004601);; Cellular Component: extracellular region (GO:0005576);; Biological Process: response to oxidative stress (GO:0006979);; Molecular Function: heme binding (GO:0020037);; Biological Process: hydrogen peroxide catabolic process (GO:0042744);; Molecular Function: metal ion binding (GO:0046872);; Biological Process: oxidation-reduction process (GO:…	K00430|0|brp:103866074|K00430 peroxidase [EC:1.11.1.7] | (RefSeq) probable peroxidase 26	Phenylpropanoid biosynthesis (ko00940)	--	--	Peroxidase	Probable peroxidase 26 OS=Arabidopsis thaliana OX=3702 GN=PER26 PE=2 SV=2	G	Carbohydrate transport and metabolism	PREDICTED: probable peroxidase 26 [Brassica rapa]	0.204039	0	0	0	0	0	0	0	0
BraA05g009840.3C.gene	PER	NO	--	--	Molecular Function: peroxidase activity (GO:0004601);; Cellular Component: extracellular region (GO:0005576);; Biological Process: response to oxidative stress (GO:0006979);; Molecular Function: heme binding (GO:0020037);; Biological Process: hydrogen peroxide catabolic process (GO:0042744);; Molecular Function: metal ion binding (GO:0046872);; Biological Process: oxidation-reduction process (GO:…	K00430|0|brp:103867369|K00430 peroxidase [EC:1.11.1.7] | (RefSeq) peroxidase 20	Phenylpropanoid biosynthesis (ko00940)	--	--	Peroxidase	Peroxidase 20 OS=Arabidopsis thaliana OX=3702 GN=PER20 PE=2 SV=1	G	Carbohydrate transport and metabolism	PREDICTED: peroxidase 20 [Brassica rapa]	0.658428	0.0535217	0.189762	0	0.031376	0	0.43658	0.0371833	0.060836
BraA05g017320.3C.gene	PER	NO	[V]	Defense mechanisms	Molecular Function: thiol-dependent ubiquitin-specific protease activity (GO:0004843);; Molecular Function: protein binding (GO:0005515);; Cellular Component: nucleus (GO:0005634);; Cellular Component: cytosol (GO:0005829);; Biological Process: ubiquitin-dependent protein catabolic process (GO:0006511);; Molecular Function: zinc ion binding (GO:0008270);; Molecular Function: thioredoxin peroxidas…	K11188|1.39234e-158|brp:103868452|K11188 peroxiredoxin 6, 1-Cys peroxiredoxin [EC:1.11.1.7 1.11.1.15 3.1.1.-] | (RefSeq) 1-Cys peroxiredoxin PER1	Phenylpropanoid biosynthesis (ko00940)	[O]	Posttranslational modification, protein turnover, chaperones	AhpC/TSA family;; Redoxin;; C-terminal domain of 1-Cys peroxiredoxin	1-Cys peroxiredoxin PER1 OS=Arabidopsis thaliana OX=3702 GN=PER1 PE=2 SV=1	O	Posttranslational modification, protein turnover, chaperones	PREDICTED: 1-Cys peroxiredoxin PER1 [Brassica rapa]	0	0	0	0	0	0	0	0	0
BraA05g020390.3C.gene	PER	NO	[V]	Defense mechanisms	Molecular Function: thiol-dependent ubiquitin-specific protease activity (GO:0004843);; Molecular Function: protein binding (GO:0005515);; Cellular Component: nucleus (GO:0005634);; Cellular Component: cytosol (GO:0005829);; Biological Process: ubiquitin-dependent protein catabolic process (GO:0006511);; Molecular Function: zinc ion binding (GO:0008270);; Molecular Function: thioredoxin peroxidas…	K11188|4.56154e-159|brp:103868693|K11188 peroxiredoxin 6, 1-Cys peroxiredoxin [EC:1.11.1.7 1.11.1.15 3.1.1.-] | (RefSeq) 1-Cys peroxiredoxin PER1	Phenylpropanoid biosynthesis (ko00940)	[O]	Posttranslational modification, protein turnover, chaperones	AhpC/TSA family;; Redoxin;; C-terminal domain of 1-Cys peroxiredoxin	1-Cys peroxiredoxin PER1 OS=Arabidopsis thaliana OX=3702 GN=PER1 PE=2 SV=1	O	Posttranslational modification, protein turnover, chaperones	PREDICTED: 1-Cys peroxiredoxin PER1 [Brassica rapa]	0	0	0	0	0	0	0	0	0
BraA05g025370.3C.gene	PER	NO	--	--	Molecular Function: peroxidase activity (GO:0004601);; Cellular Component: extracellular region (GO:0005576);; Cellular Component: nucleus (GO:0005634);; Cellular Component: cytoplasm (GO:0005737);; Biological Process: response to oxidative stress (GO:0006979);; Cellular Component: plant-type cell wall (GO:0009505);; Cellular Component: plasmodesma (GO:0009506);; Cellular Component: integral comp…	K00430|0|brp:103249141|K00430 peroxidase [EC:1.11.1.7] | (RefSeq) peroxidase 30	Phenylpropanoid biosynthesis (ko00940)	--	--	Peroxidase	Peroxidase 30 OS=Arabidopsis thaliana OX=3702 GN=PER30 PE=1 SV=1	G	Carbohydrate transport and metabolism	peroxidase 30 [Brassica napus]	3.48848	5.19625	10.8172	5.58856	2.89424	1.71101	2.04833	1.25519	1.78257
BraA05g030310.3C.gene	PER	NO	--	--	Molecular Function: peroxidase activity (GO:0004601);; Cellular Component: extracellular region (GO:0005576);; Biological Process: response to oxidative stress (GO:0006979);; Molecular Function: heme binding (GO:0020037);; Biological Process: hydrogen peroxide catabolic process (GO:0042744);; Molecular Function: metal ion binding (GO:0046872);; Biological Process: oxidation-reduction process (GO:…	K00430|0|brp:103869716|K00430 peroxidase [EC:1.11.1.7] | (RefSeq) peroxidase 29	Phenylpropanoid biosynthesis (ko00940)	--	--	Peroxidase	Peroxidase 29 OS=Arabidopsis thaliana OX=3702 GN=PER29 PE=2 SV=2	I	Lipid transport and metabolism	PREDICTED: peroxidase 29 isoform X2 [Brassica rapa]	3.60416	3.03218	2.69669	3.05286	3.29039	5.14468	8.4385	6.75369	8.44817
BraA05g040810.3C.gene	PER	NO	--	--	Molecular Function: peroxidase activity (GO:0004601);; Cellular Component: extracellular region (GO:0005576);; Biological Process: response to oxidative stress (GO:0006979);; Molecular Function: heme binding (GO:0020037);; Biological Process: hydrogen peroxide catabolic process (GO:0042744);; Molecular Function: metal ion binding (GO:0046872);; Biological Process: oxidation-reduction process (GO:…	K00430|0|brp:103870957|K00430 peroxidase [EC:1.11.1.7] | (RefSeq) peroxidase 27	Phenylpropanoid biosynthesis (ko00940)	--	--	Peroxidase	Peroxidase 27 OS=Arabidopsis thaliana OX=3702 GN=PER27 PE=1 SV=1	G	Carbohydrate transport and metabolism	PREDICTED: peroxidase 27 [Brassica rapa]	0	0	0	0	0	0	0	0	0
BraA06g010710.3C.gene	PER	NO	--	--	Molecular Function: peroxidase activity (GO:0004601);; Cellular Component: extracellular region (GO:0005576);; Biological Process: response to oxidative stress (GO:0006979);; Molecular Function: heme binding (GO:0020037);; Biological Process: hydrogen peroxide catabolic process (GO:0042744);; Molecular Function: metal ion binding (GO:0046872);; Biological Process: oxidation-reduction process (GO:…	K00430|0|brp:103872253|K00430 peroxidase [EC:1.11.1.7] | (RefSeq) peroxidase 4	Phenylpropanoid biosynthesis (ko00940)	--	--	Peroxidase	Peroxidase 4 OS=Arabidopsis thaliana OX=3702 GN=PER4 PE=3 SV=1	G	Carbohydrate transport and metabolism	PREDICTED: peroxidase 4 [Brassica rapa]	0	0	0	0	0	0	0	0	0
BraA06g027580.3C.gene	PER	NO	--	--	Molecular Function: mRNA binding (GO:0003729);; Molecular Function: peroxidase activity (GO:0004601);; Cellular Component: extracellular region (GO:0005576);; Cellular Component: cell wall (GO:0005618);; Cellular Component: plasma membrane (GO:0005886);; Biological Process: response to oxidative stress (GO:0006979);; Cellular Component: plasmodesma (GO:0009506);; Molecular Function: heme binding …	K00430|0|brp:103873829|K00430 peroxidase [EC:1.11.1.7] | (RefSeq) peroxidase 69	Phenylpropanoid biosynthesis (ko00940)	--	--	Peroxidase	Peroxidase 69 OS=Arabidopsis thaliana OX=3702 GN=PER69 PE=1 SV=1	G	Carbohydrate transport and metabolism	PREDICTED: peroxidase 69 [Brassica rapa]	0	0	0	0	0	0	0	0	0
BraA06g027590.3C.gene	PER	NO	--	--	Molecular Function: mRNA binding (GO:0003729);; Molecular Function: peroxidase activity (GO:0004601);; Cellular Component: extracellular region (GO:0005576);; Cellular Component: cell wall (GO:0005618);; Cellular Component: plasma membrane (GO:0005886);; Biological Process: response to oxidative stress (GO:0006979);; Cellular Component: plasmodesma (GO:0009506);; Molecular Function: heme binding …	K00430|0|brp:103873830|K00430 peroxidase [EC:1.11.1.7] | (RefSeq) peroxidase 70	Phenylpropanoid biosynthesis (ko00940)	--	--	Peroxidase	Peroxidase 70 OS=Arabidopsis thaliana OX=3702 GN=PER70 PE=2 SV=1	G	Carbohydrate transport and metabolism	PREDICTED: peroxidase 70 [Brassica rapa]	0	0	0	0	0	0	0	0	0
BraA06g027600.3C.gene	PER	NO	--	--	Molecular Function: peroxidase activity (GO:0004601);; Biological Process: response to oxidative stress (GO:0006979);; Cellular Component: plant-type cell wall (GO:0009505);; Biological Process: plant-type cell wall organization (GO:0009664);; Biological Process: lignin metabolic process (GO:0009808);; Cellular Component: membrane (GO:0016020);; Molecular Function: heme binding (GO:0020037);; Bio…	K00430|0|brp:103873831|K00430 peroxidase [EC:1.11.1.7] | (RefSeq) peroxidase 71	Phenylpropanoid biosynthesis (ko00940)	--	--	Peroxidase	Peroxidase 71 OS=Arabidopsis thaliana OX=3702 GN=PER71 PE=1 SV=1	G	Carbohydrate transport and metabolism	PREDICTED: peroxidase 71 [Brassica rapa]	0.0309807	0.0649583	0	0.0934457	0.04156	0.072306	0.149512	0.0712137	0.0137807
BraA06g031450.3C.gene	PER	NO	--	--	Molecular Function: peroxidase activity (GO:0004601);; Cellular Component: extracellular region (GO:0005576);; Biological Process: response to oxidative stress (GO:0006979);; Molecular Function: heme binding (GO:0020037);; Biological Process: hydrogen peroxide catabolic process (GO:0042744);; Molecular Function: metal ion binding (GO:0046872);; Biological Process: oxidation-reduction process (GO:…	K00430|0|brp:103874275|K00430 peroxidase [EC:1.11.1.7] | (RefSeq) probable peroxidase 61	Phenylpropanoid biosynthesis (ko00940)	--	--	Peroxidase	Probable peroxidase 61 OS=Arabidopsis thaliana OX=3702 GN=PER61 PE=3 SV=1	G	Carbohydrate transport and metabolism	PREDICTED: probable peroxidase 61 [Brassica rapa]	0	0	0	0	0	0	0	0	0
BraA06g041400.3C.gene	PER	NO	--	--	Molecular Function: peroxidase activity (GO:0004601);; Cellular Component: extracellular region (GO:0005576);; Biological Process: response to oxidative stress (GO:0006979);; Molecular Function: heme binding (GO:0020037);; Biological Process: hydrogen peroxide catabolic process (GO:0042744);; Molecular Function: metal ion binding (GO:0046872);; Biological Process: oxidation-reduction process (GO:…	K00430|0|brp:103827678|K00430 peroxidase [EC:1.11.1.7] | (RefSeq) peroxidase 65	Phenylpropanoid biosynthesis (ko00940)	--	--	Peroxidase	Peroxidase 65 OS=Arabidopsis thaliana OX=3702 GN=PER65 PE=2 SV=2	G	Carbohydrate transport and metabolism	PREDICTED: peroxidase 65 [Brassica rapa]	0.0110687	0.0567507	0.0137227	0.0450723	0.038162	0.0493147	0.0408737	0.0318607	0.0979633
BraA07g002600.3C.gene	PER	NO	--	--	Molecular Function: peroxidase activity (GO:0004601);; Cellular Component: extracellular region (GO:0005576);; Cellular Component: cell wall (GO:0005618);; Biological Process: response to oxidative stress (GO:0006979);; Biological Process: response to nematode (GO:0009624);; Molecular Function: heme binding (GO:0020037);; Biological Process: hydrogen peroxide catabolic process (GO:0042744);; Mole…	K00430|0|brp:103828427|K00430 peroxidase [EC:1.11.1.7] | (RefSeq) peroxidase 15	Phenylpropanoid biosynthesis (ko00940)	--	--	Peroxidase	Peroxidase 15 OS=Arabidopsis thaliana OX=3702 GN=PER15 PE=2 SV=1	G	Carbohydrate transport and metabolism	PREDICTED: peroxidase 15 [Brassica rapa]	0	0	0	0	0	0	0	0.0206787	0
BraA07g004440.3C.gene	PER	NO	--	--	Molecular Function: peroxidase activity (GO:0004601);; Cellular Component: extracellular region (GO:0005576);; Biological Process: response to oxidative stress (GO:0006979);; Cellular Component: plant-type cell wall (GO:0009505);; Biological Process: plant-type cell wall organization (GO:0009664);; Molecular Function: heme binding (GO:0020037);; Biological Process: hydrogen peroxide catabolic pro…	K00430|0|brp:103846031|K00430 peroxidase [EC:1.11.1.7] | (RefSeq) peroxidase 64	Phenylpropanoid biosynthesis (ko00940)	--	--	Peroxidase	Peroxidase 64 OS=Arabidopsis thaliana OX=3702 GN=PER64 PE=1 SV=1	G	Carbohydrate transport and metabolism	PREDICTED: peroxidase 64 [Brassica rapa]	0	0.0435423	0	0.0811993	0.147457	0	0	0.0221503	0
BraA07g010290.3C.gene	PER	NO	--	--	Molecular Function: peroxidase activity (GO:0004601);; Cellular Component: extracellular region (GO:0005576);; Biological Process: response to oxidative stress (GO:0006979);; Molecular Function: heme binding (GO:0020037);; Biological Process: hydrogen peroxide catabolic process (GO:0042744);; Molecular Function: metal ion binding (GO:0046872);; Biological Process: oxidation-reduction process (GO:…	K00430|0|brp:103828794|K00430 peroxidase [EC:1.11.1.7] | (RefSeq) peroxidase 7-like	Phenylpropanoid biosynthesis (ko00940)	--	--	Peroxidase	Peroxidase 7 OS=Arabidopsis thaliana OX=3702 GN=PER7 PE=2 SV=1	G	Carbohydrate transport and metabolism	PREDICTED: peroxidase 7-like [Brassica rapa]	0	0.0330643	0	0.0370117	0.0177857	0.0413307	0	0.147786	0.0268223
BraA07g017670.3C.gene	PER	NO	--	--	Molecular Function: peroxidase activity (GO:0004601);; Cellular Component: extracellular region (GO:0005576);; Biological Process: response to oxidative stress (GO:0006979);; Biological Process: lignin biosynthetic process (GO:0009809);; Molecular Function: heme binding (GO:0020037);; Biological Process: hydrogen peroxide catabolic process (GO:0042744);; Molecular Function: metal ion binding (GO:…	K00430|0|brp:103829619|K00430 peroxidase [EC:1.11.1.7] | (RefSeq) peroxidase 72	Phenylpropanoid biosynthesis (ko00940)	--	--	Peroxidase	Peroxidase 72 OS=Arabidopsis thaliana OX=3702 GN=PER72 PE=1 SV=1	G	Carbohydrate transport and metabolism	PREDICTED: LOW QUALITY PROTEIN: peroxidase 72 [Brassica rapa]	0	0	0	0	0.0156393	0	0	0	0
BraA07g019900.3C.gene	PER	NO	--	--	Molecular Function: peroxidase activity (GO:0004601);; Cellular Component: Golgi apparatus (GO:0005794);; Biological Process: response to oxidative stress (GO:0006979);; Cellular Component: plant-type cell wall (GO:0009505);; Biological Process: plant-type cell wall organization (GO:0009664);; Biological Process: lignin metabolic process (GO:0009808);; Cellular Component: membrane (GO:0016020);; …	K00430|0|brp:103850146|K00430 peroxidase [EC:1.11.1.7] | (RefSeq) peroxidase 62	Phenylpropanoid biosynthesis (ko00940)	--	--	Peroxidase	Peroxidase 62 OS=Arabidopsis thaliana OX=3702 GN=PER62 PE=2 SV=1	G	Carbohydrate transport and metabolism	PREDICTED: peroxidase 62 [Brassica rapa]	0	0	0	0	0	0.0240893	0.110977	0.0704997	0
BraA07g029480.3C.gene	PER	NO	--	--	Molecular Function: peroxidase activity (GO:0004601);; Cellular Component: extracellular region (GO:0005576);; Cellular Component: vacuole (GO:0005773);; Biological Process: response to oxidative stress (GO:0006979);; Cellular Component: plant-type cell wall (GO:0009505);; Cellular Component: plasmodesma (GO:0009506);; Cellular Component: membrane (GO:0016020);; Molecular Function: heme binding (…	K00430|0|brp:103830836|K00430 peroxidase [EC:1.11.1.7] | (RefSeq) peroxidase 12-like	Phenylpropanoid biosynthesis (ko00940)	--	--	Peroxidase	Peroxidase 12 OS=Arabidopsis thaliana OX=3702 GN=PER12 PE=1 SV=1	G	Carbohydrate transport and metabolism	PREDICTED: peroxidase 12-like [Brassica rapa]	0	0	0	0	0	0	0	0	0
BraA07g030540.3C.gene	PER	NO	--	--	Molecular Function: peroxidase activity (GO:0004601);; Cellular Component: extracellular region (GO:0005576);; Biological Process: response to oxidative stress (GO:0006979);; Molecular Function: heme binding (GO:0020037);; Biological Process: hydrogen peroxide catabolic process (GO:0042744);; Molecular Function: metal ion binding (GO:0046872);; Biological Process: rhythmic process (GO:0048511);; …	K00430|0|brp:103830948|K00430 peroxidase [EC:1.11.1.7] | (RefSeq) peroxidase 11-like	Phenylpropanoid biosynthesis (ko00940)	--	--	Peroxidase	Peroxidase 11 OS=Arabidopsis thaliana OX=3702 GN=PER11 PE=1 SV=1	G	Carbohydrate transport and metabolism	peroxidase 11-like [Brassica napus]	0.0617287	0.0712007	0.068653	0	0.0328607	0	0	0	0.046838
BraA07g033900.3C.gene	PER	NO	--	--	Molecular Function: peroxidase activity (GO:0004601);; Cellular Component: extracellular region (GO:0005576);; Biological Process: response to oxidative stress (GO:0006979);; Molecular Function: heme binding (GO:0020037);; Biological Process: hydrogen peroxide catabolic process (GO:0042744);; Molecular Function: metal ion binding (GO:0046872);; Biological Process: rhythmic process (GO:0048511);; …	K00430|0|brp:103831297|K00430 peroxidase [EC:1.11.1.7] | (RefSeq) peroxidase 11	Phenylpropanoid biosynthesis (ko00940)	--	--	Peroxidase	Peroxidase 11 OS=Arabidopsis thaliana OX=3702 GN=PER11 PE=1 SV=1	G	Carbohydrate transport and metabolism	PREDICTED: peroxidase 11 [Brassica rapa]	0	0	0	0.0446527	0.422096	0.0775717	0	0.209577	0
BraA07g040550.3C.gene	PER	NO	--	--	Molecular Function: peroxidase activity (GO:0004601);; Cellular Component: extracellular region (GO:0005576);; Biological Process: response to oxidative stress (GO:0006979);; Cellular Component: integral component of membrane (GO:0016021);; Molecular Function: heme binding (GO:0020037);; Biological Process: hydrogen peroxide catabolic process (GO:0042744);; Molecular Function: metal ion binding (…	K00430|0|brp:103832162|K00430 peroxidase [EC:1.11.1.7] | (RefSeq) peroxidase 13	Phenylpropanoid biosynthesis (ko00940)	--	--	Peroxidase	Peroxidase 13 OS=Arabidopsis thaliana OX=3702 GN=PER13 PE=3 SV=2	--	--	PREDICTED: peroxidase 13 [Brassica rapa]	0	0.0201353	0	0.0358093	0	0	0	0.0258687	0
BraA08g003660.3C.gene	PER	NO	--	--	Molecular Function: peroxidase activity (GO:0004601);; Cellular Component: extracellular region (GO:0005576);; Biological Process: response to oxidative stress (GO:0006979);; Cellular Component: integral component of membrane (GO:0016021);; Molecular Function: heme binding (GO:0020037);; Biological Process: hydrogen peroxide catabolic process (GO:0042744);; Molecular Function: metal ion binding (…	K00430|0|brp:103832931|K00430 peroxidase [EC:1.11.1.7] | (RefSeq) peroxidase 10	Phenylpropanoid biosynthesis (ko00940)	--	--	Peroxidase	Peroxidase 10 OS=Arabidopsis thaliana OX=3702 GN=PER10 PE=1 SV=1	G	Carbohydrate transport and metabolism	PREDICTED: peroxidase 10 [Brassica rapa]	0	0	0	0	0	0	0	0	0
BraA08g010390.3C.gene	PER	NO	--	--	Molecular Function: peroxidase activity (GO:0004601);; Cellular Component: extracellular region (GO:0005576);; Biological Process: response to oxidative stress (GO:0006979);; Molecular Function: heme binding (GO:0020037);; Biological Process: hydrogen peroxide catabolic process (GO:0042744);; Molecular Function: metal ion binding (GO:0046872);; Biological Process: oxidation-reduction process (GO:…	K00430|0|brp:103833422|K00430 peroxidase [EC:1.11.1.7] | (RefSeq) peroxidase 7	Phenylpropanoid biosynthesis (ko00940)	--	--	Peroxidase	Peroxidase 7 OS=Arabidopsis thaliana OX=3702 GN=PER7 PE=2 SV=1	G	Carbohydrate transport and metabolism	PREDICTED: peroxidase 7 [Brassica rapa]	0.359573	0.316408	0.448879	0.409675	0.382555	0.705726	1.05255	1.58895	0.14076
BraA08g034380.3C.gene	PER	NO	--	--	Molecular Function: peroxidase activity (GO:0004601);; Cellular Component: extracellular region (GO:0005576);; Biological Process: response to oxidative stress (GO:0006979);; Molecular Function: heme binding (GO:0020037);; Biological Process: hydrogen peroxide catabolic process (GO:0042744);; Molecular Function: metal ion binding (GO:0046872);; Biological Process: oxidation-reduction process (GO:…	K00430|0|brp:103836534|K00430 peroxidase [EC:1.11.1.7] | (RefSeq) peroxidase 2-like	Phenylpropanoid biosynthesis (ko00940)	--	--	Peroxidase	Peroxidase 2 OS=Arabidopsis thaliana OX=3702 GN=PER2 PE=2 SV=1	--	--	PREDICTED: peroxidase 2-like [Brassica rapa]	0	0	0	0	0	0	0	0	0
BraA08g034400.3C.gene	PER	NO	--	--	Molecular Function: peroxidase activity (GO:0004601);; Cellular Component: extracellular region (GO:0005576);; Biological Process: response to oxidative stress (GO:0006979);; Molecular Function: heme binding (GO:0020037);; Biological Process: hydrogen peroxide catabolic process (GO:0042744);; Molecular Function: metal ion binding (GO:0046872);; Biological Process: oxidation-reduction process (GO:…	K00430|0|brp:103836536|K00430 peroxidase [EC:1.11.1.7] | (RefSeq) peroxidase 2-like	Phenylpropanoid biosynthesis (ko00940)	--	--	Peroxidase	Peroxidase 2 OS=Arabidopsis thaliana OX=3702 GN=PER2 PE=2 SV=1	--	--	PREDICTED: peroxidase 2-like [Brassica rapa]	0	0	0	0	0	0	0	0	0
BraA09g003400.3C.gene	PER	NO	--	--	Molecular Function: peroxidase activity (GO:0004601);; Molecular Function: protein binding (GO:0005515);; Cellular Component: extracellular region (GO:0005576);; Cellular Component: cytosol (GO:0005829);; Biological Process: response to oxidative stress (GO:0006979);; Cellular Component: plant-type cell wall (GO:0009505);; Molecular Function: heme binding (GO:0020037);; Biological Process: hydrog…	K00430|0|brp:103837014|K00430 peroxidase [EC:1.11.1.7] | (RefSeq) peroxidase 31-like	Phenylpropanoid biosynthesis (ko00940)	--	--	Peroxidase	Peroxidase 31 OS=Arabidopsis thaliana OX=3702 GN=PER31 PE=2 SV=1	G	Carbohydrate transport and metabolism	PREDICTED: peroxidase 31-like [Brassica rapa]	11.8636	9.14959	15.2924	18.0764	2.03492	8.92837	15.1194	2.57093	10.9063
BraA09g006280.3C.gene	PER	NO	--	--	Molecular Function: peroxidase activity (GO:0004601);; Cellular Component: extracellular region (GO:0005576);; Biological Process: response to oxidative stress (GO:0006979);; Molecular Function: heme binding (GO:0020037);; Biological Process: hydrogen peroxide catabolic process (GO:0042744);; Molecular Function: metal ion binding (GO:0046872);; Biological Process: oxidation-reduction process (GO:…	K00430|9.59054e-180|bna:106364076|K00430 peroxidase [EC:1.11.1.7] | (RefSeq) probable peroxidase 61	Phenylpropanoid biosynthesis (ko00940)	--	--	Peroxidase	Probable peroxidase 61 OS=Arabidopsis thaliana OX=3702 GN=PER61 PE=3 SV=1	G	Carbohydrate transport and metabolism	BnaA09g05060D [Brassica napus]	0	0.123156	0	0.112543	0.497063	0	0.032062	0.4769	0
BraA09g008980.3C.gene	PER	NO	--	--	Molecular Function: peroxidase activity (GO:0004601);; Cellular Component: extracellular region (GO:0005576);; Biological Process: response to oxidative stress (GO:0006979);; Molecular Function: heme binding (GO:0020037);; Biological Process: hydrogen peroxide catabolic process (GO:0042744);; Molecular Function: metal ion binding (GO:0046872);; Biological Process: oxidation-reduction process (GO:…	K00430|1.09114e-172|brp:103837614|K00430 peroxidase [EC:1.11.1.7] | (RefSeq) peroxidase 73	Phenylpropanoid biosynthesis (ko00940)	--	--	Peroxidase	Peroxidase 73 OS=Arabidopsis thaliana OX=3702 GN=PER73 PE=1 SV=1	G	Carbohydrate transport and metabolism	PREDICTED: peroxidase 73 [Brassica rapa]	0.041934	0.0530603	0.145226	0.0607593	0.0921703	0.227806	0.234593	0.443492	0.229335
BraA09g009660.3C.gene	PER	NO	--	--	Molecular Function: peroxidase activity (GO:0004601);; Cellular Component: extracellular region (GO:0005576);; Biological Process: response to oxidative stress (GO:0006979);; Biological Process: lignin biosynthetic process (GO:0009809);; Molecular Function: heme binding (GO:0020037);; Biological Process: hydrogen peroxide catabolic process (GO:0042744);; Molecular Function: metal ion binding (GO:…	K00430|0|brp:103837680|K00430 peroxidase [EC:1.11.1.7] | (RefSeq) peroxidase 72-like	Phenylpropanoid biosynthesis (ko00940)	--	--	Peroxidase	Peroxidase 72 OS=Arabidopsis thaliana OX=3702 GN=PER72 PE=1 SV=1	G	Carbohydrate transport and metabolism	PREDICTED: peroxidase 72-like [Brassica rapa]	0	0	0	0	0	0	0	0	0
BraA09g022450.3C.gene	PER	NO	--	--	Molecular Function: peroxidase activity (GO:0004601);; Cellular Component: extracellular region (GO:0005576);; Biological Process: response to oxidative stress (GO:0006979);; Molecular Function: xylan 1,4-beta-xylosidase activity (GO:0009044);; Molecular Function: heme binding (GO:0020037);; Biological Process: hydrogen peroxide catabolic process (GO:0042744);; Molecular Function: metal ion bindi…	K00430|0|brp:103839561|K00430 peroxidase [EC:1.11.1.7] | (RefSeq) peroxidase 65-like	Phenylpropanoid biosynthesis (ko00940)	--	--	Peroxidase	Peroxidase 65 OS=Arabidopsis thaliana OX=3702 GN=PER65 PE=2 SV=2	G	Carbohydrate transport and metabolism	PREDICTED: peroxidase 65-like [Brassica rapa]	0	0	0	0	0	0	0	0	0
BraA09g027240.3C.gene	PER	NO	--	--	Molecular Function: peroxidase activity (GO:0004601);; Cellular Component: extracellular region (GO:0005576);; Biological Process: response to oxidative stress (GO:0006979);; Cellular Component: plant-type cell wall (GO:0009505);; Biological Process: plant-type cell wall organization (GO:0009664);; Molecular Function: heme binding (GO:0020037);; Biological Process: hydrogen peroxide catabolic pro…	K00430|0|brp:103833883|K00430 peroxidase [EC:1.11.1.7] | (RefSeq) peroxidase 39	Phenylpropanoid biosynthesis (ko00940)	--	--	Peroxidase	Peroxidase 39 OS=Arabidopsis thaliana OX=3702 GN=PER39 PE=1 SV=1	G	Carbohydrate transport and metabolism	PREDICTED: peroxidase 39 [Brassica rapa]	0.153174	0	0	0	0	0	0.107599	0	0
BraA09g029360.3C.gene	PER	NO	--	--	Molecular Function: peroxidase activity (GO:0004601);; Cellular Component: extracellular region (GO:0005576);; Cellular Component: vacuole (GO:0005773);; Biological Process: response to oxidative stress (GO:0006979);; Molecular Function: heme binding (GO:0020037);; Biological Process: hydrogen peroxide catabolic process (GO:0042744);; Biological Process: negative regulation of growth (GO:0045926)…	K00430|0|brp:103838802|K00430 peroxidase [EC:1.11.1.7] | (RefSeq) peroxidase C2	Phenylpropanoid biosynthesis (ko00940)	--	--	Peroxidase	Peroxidase C2 OS=Armoracia rusticana OX=3704 GN=PRXC2 PE=3 SV=1	G	Carbohydrate transport and metabolism	PREDICTED: peroxidase C2 [Brassica rapa]	1.83117	1.11143	1.36164	1.23474	0.586257	3.31427	13.2461	1.20192	0.40155
BraA09g033990.3C.gene	PER	NO	--	--	Molecular Function: peroxidase activity (GO:0004601);; Cellular Component: extracellular region (GO:0005576);; Biological Process: response to oxidative stress (GO:0006979);; Molecular Function: heme binding (GO:0020037);; Biological Process: hydrogen peroxide catabolic process (GO:0042744);; Molecular Function: metal ion binding (GO:0046872);; Biological Process: oxidation-reduction process (GO:…	K00430|0|brp:103840283|K00430 peroxidase [EC:1.11.1.7] | (RefSeq) peroxidase 7-like	Phenylpropanoid biosynthesis (ko00940)	--	--	Peroxidase	Peroxidase 7 OS=Arabidopsis thaliana OX=3702 GN=PER7 PE=2 SV=1	G	Carbohydrate transport and metabolism	PREDICTED: peroxidase 7-like [Brassica rapa]	0.73596	0.048153	0.288624	0.110202	0.204332	0.0667723	0.214281	0.312169	0.337371
BraA09g039250.3C.gene	PER	NO	--	--	Molecular Function: peroxidase activity (GO:0004601);; Cellular Component: extracellular region (GO:0005576);; Biological Process: response to oxidative stress (GO:0006979);; Molecular Function: heme binding (GO:0020037);; Biological Process: hydrogen peroxide catabolic process (GO:0042744);; Molecular Function: metal ion binding (GO:0046872);; Biological Process: oxidation-reduction process (GO:…	K00430|0|brp:103840709|K00430 peroxidase [EC:1.11.1.7] | (RefSeq) peroxidase 6	Phenylpropanoid biosynthesis (ko00940)	--	--	Peroxidase	Peroxidase 6 OS=Arabidopsis thaliana OX=3702 GN=PER6 PE=2 SV=1	G	Carbohydrate transport and metabolism	PREDICTED: peroxidase 6 [Brassica rapa]	0	0	0	0	0	0	0	0	0
BraA09g042240.3C.gene	PER	NO	--	--	Molecular Function: peroxidase activity (GO:0004601);; Cellular Component: extracellular region (GO:0005576);; Biological Process: response to oxidative stress (GO:0006979);; Cellular Component: plant-type cell wall (GO:0009505);; Molecular Function: heme binding (GO:0020037);; Biological Process: hydrogen peroxide catabolic process (GO:0042744);; Biological Process: cell wall polysaccharide cata…	K00430|0|brp:103841020|K00430 peroxidase [EC:1.11.1.7] | (RefSeq) peroxidase 36	Phenylpropanoid biosynthesis (ko00940)	--	--	Peroxidase	Peroxidase 36 OS=Arabidopsis thaliana OX=3702 GN=PER36 PE=2 SV=2	H	Coenzyme transport and metabolism	PREDICTED: peroxidase 36 [Brassica rapa]	0	0	0	0	0	0	0	0	0
BraA09g053480.3C.gene	PER	NO	--	--	Molecular Function: peroxidase activity (GO:0004601);; Cellular Component: extracellular region (GO:0005576);; Biological Process: response to oxidative stress (GO:0006979);; Molecular Function: heme binding (GO:0020037);; Biological Process: hydrogen peroxide catabolic process (GO:0042744);; Molecular Function: metal ion binding (GO:0046872);; Biological Process: oxidation-reduction process (GO:…	K00430|0|brp:103842227|K00430 peroxidase [EC:1.11.1.7] | (RefSeq) peroxidase 18	Phenylpropanoid biosynthesis (ko00940)	--	--	Peroxidase	Peroxidase 18 OS=Arabidopsis thaliana OX=3702 GN=PER18 PE=3 SV=1	G	Carbohydrate transport and metabolism	PREDICTED: peroxidase 18 [Brassica rapa]	0.377513	0.10597	0.946368	0	0.0110277	0.0571223	0.213926	0.011823	1.78439
BraA09g059310.3C.gene	PER	NO	--	--	Molecular Function: peroxidase activity (GO:0004601);; Cellular Component: extracellular region (GO:0005576);; Biological Process: response to oxidative stress (GO:0006979);; Molecular Function: heme binding (GO:0020037);; Biological Process: hydrogen peroxide catabolic process (GO:0042744);; Molecular Function: metal ion binding (GO:0046872);; Biological Process: oxidation-reduction process (GO:…	K00430|0|brp:103842960|K00430 peroxidase [EC:1.11.1.7] | (RefSeq) peroxidase 4-like	Phenylpropanoid biosynthesis (ko00940)	--	--	Peroxidase	Peroxidase 4 OS=Arabidopsis thaliana OX=3702 GN=PER4 PE=3 SV=1	--	--	PREDICTED: LOW QUALITY PROTEIN: peroxidase 4-like [Brassica rapa]	0	0	0	0	0	0	0	0	0
BraA09g064540.3C.gene	PER	NO	--	--	Molecular Function: peroxidase activity (GO:0004601);; Cellular Component: extracellular region (GO:0005576);; Cellular Component: endoplasmic reticulum (GO:0005783);; Biological Process: response to oxidative stress (GO:0006979);; Biological Process: response to desiccation (GO:0009269);; Biological Process: response to cold (GO:0009409);; Cellular Component: plant-type cell wall (GO:0009505);; …	K00430|0|brp:103843616|K00430 peroxidase [EC:1.11.1.7] | (RefSeq) peroxidase 3-like	Phenylpropanoid biosynthesis (ko00940)	--	--	Peroxidase	Peroxidase 3 OS=Arabidopsis thaliana OX=3702 GN=PER3 PE=2 SV=1	G	Carbohydrate transport and metabolism	PREDICTED: LOW QUALITY PROTEIN: peroxidase 3-like [Brassica rapa]	0	0	0.0241613	0	0	0	0	0	0.392351
BraA09g064550.3C.gene	PER	NO	--	--	Molecular Function: peroxidase activity (GO:0004601);; Cellular Component: extracellular region (GO:0005576);; Biological Process: response to oxidative stress (GO:0006979);; Molecular Function: heme binding (GO:0020037);; Biological Process: hydrogen peroxide catabolic process (GO:0042744);; Molecular Function: metal ion binding (GO:0046872);; Biological Process: oxidation-reduction process (GO:…	K00430|0|bna:106420069|K00430 peroxidase [EC:1.11.1.7] | (RefSeq) peroxidase 2-like	Phenylpropanoid biosynthesis (ko00940)	--	--	Peroxidase	Peroxidase 2 OS=Arabidopsis thaliana OX=3702 GN=PER2 PE=2 SV=1	G	Carbohydrate transport and metabolism	peroxidase 2 [Brassica napus]	0	0	0	0	0	0	0	0	0
BraA09g064560.3C.gene	PER	NO	--	--	Molecular Function: peroxidase activity (GO:0004601);; Cellular Component: extracellular region (GO:0005576);; Biological Process: response to oxidative stress (GO:0006979);; Molecular Function: heme binding (GO:0020037);; Biological Process: hydrogen peroxide catabolic process (GO:0042744);; Molecular Function: metal ion binding (GO:0046872);; Biological Process: oxidation-reduction process (GO:…	K00430|0|brp:103843617|K00430 peroxidase [EC:1.11.1.7] | (RefSeq) peroxidase 2-like	Phenylpropanoid biosynthesis (ko00940)	--	--	Peroxidase	Peroxidase 2 OS=Arabidopsis thaliana OX=3702 GN=PER2 PE=2 SV=1	G	Carbohydrate transport and metabolism	PREDICTED: peroxidase 2-like [Brassica rapa]	0	0	0	0	0	0	0	0	0
BraA09g064570.3C.gene	PER	NO	--	--	Molecular Function: peroxidase activity (GO:0004601);; Cellular Component: extracellular region (GO:0005576);; Biological Process: response to oxidative stress (GO:0006979);; Molecular Function: heme binding (GO:0020037);; Biological Process: hydrogen peroxide catabolic process (GO:0042744);; Molecular Function: metal ion binding (GO:0046872);; Biological Process: oxidation-reduction process (GO:…	K00430|0|brp:103843619|K00430 peroxidase [EC:1.11.1.7] | (RefSeq) peroxidase 2-like	Phenylpropanoid biosynthesis (ko00940)	--	--	Peroxidase	Peroxidase 2 OS=Arabidopsis thaliana OX=3702 GN=PER2 PE=2 SV=1	S	Function unknown	PREDICTED: peroxidase 2-like [Brassica rapa]	0	0	0	0	0	0	0	0	0
BraA10g003850.3C.gene	PER	NO	--	--	Molecular Function: peroxidase activity (GO:0004601);; Cellular Component: extracellular region (GO:0005576);; Biological Process: response to oxidative stress (GO:0006979);; Molecular Function: heme binding (GO:0020037);; Biological Process: hydrogen peroxide catabolic process (GO:0042744);; Molecular Function: metal ion binding (GO:0046872);; Biological Process: oxidation-reduction process (GO:…	K00430|0|bna:106370132|K00430 peroxidase [EC:1.11.1.7] | (RefSeq) peroxidase 2-like	Phenylpropanoid biosynthesis (ko00940)	--	--	Peroxidase	Peroxidase 2 OS=Arabidopsis thaliana OX=3702 GN=PER2 PE=2 SV=1	S	Function unknown	peroxidase 2-like [Brassica napus]	0	0	0	0	0	0	0	0	0
BraA10g007260.3C.gene	PER	NO	--	--	Molecular Function: peroxidase activity (GO:0004601);; Cellular Component: extracellular region (GO:0005576);; Biological Process: response to oxidative stress (GO:0006979);; Molecular Function: heme binding (GO:0020037);; Biological Process: hydrogen peroxide catabolic process (GO:0042744);; Molecular Function: metal ion binding (GO:0046872);; Biological Process: oxidation-reduction process (GO:…	K00430|0|brp:103854363|K00430 peroxidase [EC:1.11.1.7] | (RefSeq) peroxidase 9	Phenylpropanoid biosynthesis (ko00940)	--	--	Peroxidase	Peroxidase 9 OS=Arabidopsis thaliana OX=3702 GN=PER9 PE=1 SV=1	G	Carbohydrate transport and metabolism	PREDICTED: peroxidase 9 [Brassica rapa]	0	0	0.0103833	0	0	0	0	0.014618	0
BraA10g010490.3C.gene	PER	NO	--	--	Molecular Function: peroxidase activity (GO:0004601);; Cellular Component: extracellular region (GO:0005576);; Biological Process: response to oxidative stress (GO:0006979);; Molecular Function: heme binding (GO:0020037);; Biological Process: hydrogen peroxide catabolic process (GO:0042744);; Molecular Function: metal ion binding (GO:0046872);; Biological Process: oxidation-reduction process (GO:…	K00430|0|brp:103832692|K00430 peroxidase [EC:1.11.1.7] | (RefSeq) peroxidase 66	Phenylpropanoid biosynthesis (ko00940)	--	--	Peroxidase	Peroxidase 66 OS=Arabidopsis thaliana OX=3702 GN=PER66 PE=2 SV=1	G	Carbohydrate transport and metabolism	PREDICTED: peroxidase 66 [Brassica rapa]	0.0564727	0.329152	0.43809	0.28797	0.618883	0.486255	0.644344	0.254925	0.503308
BraA10g020500.3C.gene	PER	NO	--	--	Molecular Function: peroxidase activity (GO:0004601);; Cellular Component: extracellular region (GO:0005576);; Cellular Component: nucleus (GO:0005634);; Cellular Component: cytoplasm (GO:0005737);; Biological Process: response to oxidative stress (GO:0006979);; Molecular Function: heme binding (GO:0020037);; Biological Process: hydrogen peroxide catabolic process (GO:0042744);; Molecular Functio…	K00430|0|brp:103845713|K00430 peroxidase [EC:1.11.1.7] | (RefSeq) peroxidase N	Phenylpropanoid biosynthesis (ko00940)	--	--	Peroxidase	Peroxidase N OS=Armoracia rusticana OX=3704 GN=HRPN PE=2 SV=1	G	Carbohydrate transport and metabolism	PREDICTED: peroxidase N [Brassica rapa]	0	0	0	0	0	0	0	0	0
BraA10g020510.3C.gene	PER	NO	--	--	Molecular Function: peroxidase activity (GO:0004601);; Cellular Component: extracellular region (GO:0005576);; Biological Process: response to oxidative stress (GO:0006979);; Biological Process: response to virus (GO:0009615);; Biological Process: response to ethylene (GO:0009723);; Molecular Function: heme binding (GO:0020037);; Biological Process: hydrogen peroxide catabolic process (GO:0042744…	K00430|0|brp:103845714|K00430 peroxidase [EC:1.11.1.7] | (RefSeq) peroxidase 58	Phenylpropanoid biosynthesis (ko00940)	--	--	Peroxidase	Peroxidase 58 OS=Arabidopsis thaliana OX=3702 GN=PER58 PE=2 SV=1	G	Carbohydrate transport and metabolism	PREDICTED: peroxidase 58 [Brassica rapa]	0	0.0273623	0	0.0142907	0.0320733	0.0395213	0.0567797	0.858442	0
BraA10g020520.3C.gene	PER	NO	--	--	Molecular Function: peroxidase activity (GO:0004601);; Cellular Component: extracellular region (GO:0005576);; Biological Process: response to oxidative stress (GO:0006979);; Biological Process: response to virus (GO:0009615);; Biological Process: response to ethylene (GO:0009723);; Molecular Function: heme binding (GO:0020037);; Biological Process: hydrogen peroxide catabolic process (GO:0042744…	K00430|0|brp:103845715|K00430 peroxidase [EC:1.11.1.7] | (RefSeq) peroxidase 58-like	Phenylpropanoid biosynthesis (ko00940)	--	--	Peroxidase	Peroxidase 58 OS=Arabidopsis thaliana OX=3702 GN=PER58 PE=2 SV=1	--	--	PREDICTED: peroxidase 58-like [Brassica rapa]	0	0	0	0	0.015048	0	0	0	0
BraA10g024180.3C.gene	PER	NO	--	--	Molecular Function: peroxidase activity (GO:0004601);; Cellular Component: extracellular region (GO:0005576);; Biological Process: response to oxidative stress (GO:0006979);; Cellular Component: plant-type cell wall (GO:0009505);; Biological Process: plant-type cell wall organization (GO:0009664);; Molecular Function: heme binding (GO:0020037);; Biological Process: hydrogen peroxide catabolic pro…	K00430|0|brp:103846434|K00430 peroxidase [EC:1.11.1.7] | (RefSeq) peroxidase 56	Phenylpropanoid biosynthesis (ko00940)	--	--	Peroxidase	Peroxidase 56 OS=Arabidopsis thaliana OX=3702 GN=PER56 PE=2 SV=1	G	Carbohydrate transport and metabolism	PREDICTED: peroxidase 56 [Brassica rapa]	0.020354	0	0	0.0323897	0	0	0.0363837	0.0381517	0
BraA10g028260.3C.gene	PER	NO	--	--	Molecular Function: peroxidase activity (GO:0004601);; Molecular Function: protein binding (GO:0005515);; Cellular Component: cell wall (GO:0005618);; Cellular Component: Golgi apparatus (GO:0005794);; Cellular Component: cytosol (GO:0005829);; Biological Process: response to oxidative stress (GO:0006979);; Biological Process: xylem development (GO:0010089);; Molecular Function: heme binding (GO:…	K00430|0|bna:106419094|K00430 peroxidase [EC:1.11.1.7] | (RefSeq) peroxidase P7-like	Phenylpropanoid biosynthesis (ko00940)	--	--	Peroxidase	Peroxidase 52 OS=Arabidopsis thaliana OX=3702 GN=PER52 PE=2 SV=1	G	Carbohydrate transport and metabolism	peroxidase P7 isoform X1 [Brassica napus]	0	0.2059	0	0.61986	1.49633	0.463939	0	0.105456	0.043013
BraA10g029410.3C.gene	PER	NO	--	--	Biological Process: defense response to nematode (GO:0002215);; Molecular Function: peroxidase activity (GO:0004601);; Cellular Component: extracellular region (GO:0005576);; Cellular Component: Golgi apparatus (GO:0005794);; Biological Process: response to oxidative stress (GO:0006979);; Biological Process: flower development (GO:0009908);; Cellular Component: integral component of membrane (GO:…	K00430|0|brp:103847010|K00430 peroxidase [EC:1.11.1.7] | (RefSeq) peroxidase A2	Phenylpropanoid biosynthesis (ko00940)	--	--	Peroxidase	Peroxidase 53 OS=Arabidopsis thaliana OX=3702 GN=PER53 PE=1 SV=1	G	Carbohydrate transport and metabolism	PREDICTED: peroxidase A2 [Brassica rapa]	0	0	0	0.0162403	0	0	0	0	0

## Sheet: Table S5
Table S5. Promoter cis-acting elements analysis of the 29 BrCOMT genes
BrCOMT8	ABRE	ACGTG	752	5	-	Arabidopsis thaliana		abscisic acid responsive
BraA01g006200.3C	ABRE	CACGTG	1821	6	-	Arabidopsis thaliana		abscisic acid responsive
BraA01g006200.3C	ABRE	ACGTG	1822	5	+	Arabidopsis thaliana		abscisic acid responsive
BraA01g006200.3C	ABRE	CACGTG	1893	6	-	Arabidopsis thaliana		abscisic acid responsive
BraA01g006200.3C	ABRE	ACGTG	1894	5	+	Arabidopsis thaliana		abscisic acid responsive
BraA01g018520.3C	ABRE	ACGTG	763	5	+	Arabidopsis thaliana		abscisic acid responsive
BraA01g018520.3C	ABRE	ACGTG	1148	5	+	Arabidopsis thaliana		abscisic acid responsive
BraA01g018530.3C	ABRE	ACGTG	1362	5	+	Arabidopsis thaliana		abscisic acid responsive
BraA01g018530.3C	ABRE	ACGTG	1766	5	-	Arabidopsis thaliana		abscisic acid responsive
BraA01g021100.3C	ABRE	GCAACGTGTC	1801	9	+	Hordeum vulgare		abscisic acid responsive
BraA01g021100.3C	ABRE	CACGTG	1803	6	-	Arabidopsis thaliana		abscisic acid responsive
BraA01g021100.3C	ABRE	ACGTG	1804	5	+	Arabidopsis thaliana		abscisic acid responsive
BraA02g014110.3C	ABRE	ACGTG	791	5	-	Arabidopsis thaliana		abscisic acid responsive
BraA02g014110.3C	ABRE	ACGTG	859	5	-	Arabidopsis thaliana		abscisic acid responsive
BraA02g024140.3C	ABRE	CACGTG	991	6	+	Arabidopsis thaliana		abscisic acid responsive
BraA02g024140.3C	ABRE	ACGTG	992	5	+	Arabidopsis thaliana		abscisic acid responsive
BraA03g014080.3C	ABRE	GACACGTGGC	1857	9	-	Triticum aestivum		abscisic acid responsive
BraA03g053860.3C	ABRE	GCAACGTGTC	1068	9	-	Hordeum vulgare		abscisic acid responsive
BraA03g053860.3C	ABRE	CACGTG	1070	6	-	Arabidopsis thaliana		abscisic acid responsive
BraA03g053860.3C	ABRE	ACGTG	1071	5	+	Arabidopsis thaliana		abscisic acid responsive
BraA06g016590.3C	ABRE	ACGTG	956	5	-	Arabidopsis thaliana		abscisic acid responsive
BraA06g043210.3C	ABRE	GCAACGTGTC	281	9	+	Hordeum vulgare		abscisic acid responsive
BraA06g043210.3C	ABRE	CACGTG	283	6	+	Arabidopsis thaliana		abscisic acid responsive
BraA06g043210.3C	ABRE	ACGTG	284	5	+	Arabidopsis thaliana		abscisic acid responsive
BraA06g043210.3C	ABRE	ACGTG	397	5	+	Arabidopsis thaliana		abscisic acid responsive
BraA06g043210.3C	ABRE	AACCCGG	1220	7	-	Arabidopsis thaliana		abscisic acid responsive
BraA07g015330.3C	ABRE	AACCCGG	773	7	+	Arabidopsis thaliana		abscisic acid responsive
BraA07g015330.3C	ABRE	AACCCGG	776	7	-	Arabidopsis thaliana		abscisic acid responsive
BraA07g015330.3C	ABRE	ACGTG	837	5	+	Arabidopsis thaliana		abscisic acid responsive
BraA07g015330.3C	ABRE	ACGTG	881	5	+	Arabidopsis thaliana		abscisic acid responsive
BraA07g015340.3C	ABRE	CGCACGTGTC	10	9	-	Hordeum vulgare		abscisic acid responsive
BraA07g015340.3C	ABRE	CACGTG	12	6	+	Arabidopsis thaliana		abscisic acid responsive
BraA07g015340.3C	ABRE	ACGTG	13	5	+	Arabidopsis thaliana		abscisic acid responsive
BraA07g015350.3C	ABRE	CACGTG	55	6	+	Arabidopsis thaliana		abscisic acid responsive
BraA07g015350.3C	ABRE	ACGTG	56	5	+	Arabidopsis thaliana		abscisic acid responsive
BraA07g015350.3C	ABRE	ACGTG	628	5	-	Arabidopsis thaliana		abscisic acid responsive
BraA07g026980.3C	ABRE	ACGTG	1280	5	-	Arabidopsis thaliana		abscisic acid responsive
BraA07g026980.3C	ABRE	ACGTG	1736	5	+	Arabidopsis thaliana		abscisic acid responsive
BraA07g040330.3C	ABRE	ACGTG	50	5	-	Arabidopsis thaliana		abscisic acid responsive
BraA07g040330.3C	ABRE	ACGTG	1431	5	+	Arabidopsis thaliana		abscisic acid responsive
BraA07g040330.3C	ABRE	CACGTG	1640	6	-	Arabidopsis thaliana		abscisic acid responsive
BraA07g040330.3C	ABRE	ACGTG	1641	5	+	Arabidopsis thaliana		abscisic acid responsive
BraA08g008550.3C	ABRE	ACGTG	421	5	+	Arabidopsis thaliana		abscisic acid responsive
BraA08g008550.3C	ABRE	ACGTG	903	5	+	Arabidopsis thaliana		abscisic acid responsive
BraA08g008550.3C	ABRE	ACGTG	1919	5	-	Arabidopsis thaliana		abscisic acid responsive
BraA08g008560.3C	ABRE	ACGTG	260	5	+	Arabidopsis thaliana		abscisic acid responsive
BraA08g017380.3C	ABRE	CACGTG	1130	6	-	Arabidopsis thaliana		abscisic acid responsive
BraA08g017380.3C	ABRE	ACGTG	1131	5	+	Arabidopsis thaliana		abscisic acid responsive
BraA08g027490.3C	ABRE	ACGTG	58	5	+	Arabidopsis thaliana		abscisic acid responsive
BraA08g027490.3C	ABRE	ACGTG	271	5	+	Arabidopsis thaliana		abscisic acid responsive
BraA10g012300.3C	ABRE	ACGTG	119	5	+	Arabidopsis thaliana		abscisic acid responsive
BraA10g012300.3C	ABRE	ACGTG	1843	5	+	Arabidopsis thaliana		abscisic acid responsive
BraA10g012300.3C	ABRE	GCAACGTGTC	1885	9	-	Hordeum vulgare		abscisic acid responsive
BraA10g012310.3C	ABRE	ACGTG	415	5	+	Arabidopsis thaliana		abscisic acid responsive
BraA10g012310.3C	ABRE	ACGTG	992	5	-	Arabidopsis thaliana		abscisic acid responsive
BrCOMT8	ARE	AAACCA	480	6	+	Zea mays		anaerobic induction
BrCOMT8	ARE	AAACCA	1204	6	+	Zea mays		anaerobic induction
BrCOMT8	ARE	AAACCA	1463	6	+	Zea mays		anaerobic induction
BraA01g006200.3C	ARE	AAACCA	345	6	+	Zea mays		anaerobic induction
BraA01g006200.3C	ARE	AAACCA	749	6	+	Zea mays		anaerobic induction
BraA01g006200.3C	ARE	AAACCA	1102	6	-	Zea mays		anaerobic induction
BraA01g006200.3C	ARE	AAACCA	1369	6	-	Zea mays		anaerobic induction
BraA01g006200.3C	ARE	AAACCA	1877	6	+	Zea mays		anaerobic induction
BraA01g018520.3C	ARE	AAACCA	378	6	-	Zea mays		anaerobic induction
BraA01g018520.3C	ARE	AAACCA	769	6	-	Zea mays		anaerobic induction
BraA01g018530.3C	ARE	AAACCA	22	6	-	Zea mays		anaerobic induction
BraA01g018530.3C	ARE	AAACCA	307	6	+	Zea mays		anaerobic induction
BraA01g018530.3C	ARE	AAACCA	650	6	-	Zea mays		anaerobic induction
BraA01g018530.3C	ARE	AAACCA	1050	6	+	Zea mays		anaerobic induction
BraA01g018530.3C	ARE	AAACCA	1094	6	-	Zea mays		anaerobic induction
BraA01g021100.3C	ARE	AAACCA	606	6	-	Zea mays		anaerobic induction
BraA01g021100.3C	ARE	AAACCA	651	6	+	Zea mays		anaerobic induction
BraA01g021100.3C	ARE	AAACCA	720	6	-	Zea mays		anaerobic induction
BraA01g021110.3C	ARE	AAACCA	372	6	-	Zea mays		anaerobic induction
BraA01g021110.3C	ARE	AAACCA	994	6	-	Zea mays		anaerobic induction
BraA02g014110.3C	ARE	AAACCA	1066	6	-	Zea mays		anaerobic induction
BraA02g014110.3C	ARE	AAACCA	1512	6	+	Zea mays		anaerobic induction
BraA02g014110.3C	ARE	AAACCA	1545	6	+	Zea mays		anaerobic induction
BraA02g014110.3C	ARE	AAACCA	1953	6	+	Zea mays		anaerobic induction
BraA02g024140.3C	ARE	AAACCA	206	6	-	Zea mays		anaerobic induction
BraA02g024140.3C	ARE	AAACCA	344	6	-	Zea mays		anaerobic induction
BraA02g024140.3C	ARE	AAACCA	615	6	-	Zea mays		anaerobic induction
BraA03g014080.3C	ARE	AAACCA	1181	6	+	Zea mays		anaerobic induction
BraA03g062290.3C	ARE	AAACCA	377	6	+	Zea mays		anaerobic induction
BraA03g062290.3C	ARE	AAACCA	1557	6	-	Zea mays		anaerobic induction
BraA03g062290.3C	ARE	AAACCA	1954	6	+	Zea mays		anaerobic induction
BraA06g016590.3C	ARE	AAACCA	495	6	+	Zea mays		anaerobic induction
BraA06g016590.3C	ARE	AAACCA	523	6	-	Zea mays		anaerobic induction
BraA06g016590.3C	ARE	AAACCA	1150	6	-	Zea mays		anaerobic induction
BraA06g016590.3C	ARE	AAACCA	1874	6	+	Zea mays		anaerobic induction
BraA06g043210.3C	ARE	AAACCA	478	6	+	Zea mays		anaerobic induction
BraA06g043210.3C	ARE	AAACCA	513	6	+	Zea mays		anaerobic induction
BraA06g043210.3C	ARE	AAACCA	933	6	+	Zea mays		anaerobic induction
BraA06g043210.3C	ARE	AAACCA	1408	6	+	Zea mays		anaerobic induction
BraA06g043210.3C	ARE	AAACCA	1653	6	-	Zea mays		anaerobic induction
BraA07g015330.3C	ARE	AAACCA	1207	6	+	Zea mays		anaerobic induction
BraA07g015340.3C	ARE	AAACCA	505	6	-	Zea mays		anaerobic induction
BraA07g015340.3C	ARE	AAACCA	1844	6	+	Zea mays		anaerobic induction
BraA07g015350.3C	ARE	AAACCA	393	6	+	Zea mays		anaerobic induction
BraA07g015350.3C	ARE	AAACCA	423	6	-	Zea mays		anaerobic induction
BraA07g015350.3C	ARE	AAACCA	1687	6	+	Zea mays		anaerobic induction
BraA07g026980.3C	ARE	AAACCA	1821	6	+	Zea mays		anaerobic induction
BraA07g026980.3C	ARE	AAACCA	1894	6	+	Zea mays		anaerobic induction
BraA07g026990.3C	ARE	AAACCA	316	6	-	Zea mays		anaerobic induction
BraA07g026990.3C	ARE	AAACCA	1977	6	+	Zea mays		anaerobic induction
BraA07g026990.3C	ARE	AAACCA	1990	6	+	Zea mays		anaerobic induction
BraA07g040330.3C	ARE	AAACCA	980	6	+	Zea mays		anaerobic induction
BraA07g040890.3C	ARE	AAACCA	638	6	+	Zea mays		anaerobic induction
BraA07g040890.3C	ARE	AAACCA	1031	6	+	Zea mays		anaerobic induction
BraA07g040890.3C	ARE	AAACCA	1498	6	+	Zea mays		anaerobic induction
BraA07g040890.3C	ARE	AAACCA	1558	6	+	Zea mays		anaerobic induction
BraA08g008560.3C	ARE	AAACCA	302	6	+	Zea mays		anaerobic induction
BraA08g008560.3C	ARE	AAACCA	386	6	+	Zea mays		anaerobic induction
BraA08g017380.3C	ARE	AAACCA	1819	6	-	Zea mays		anaerobic induction
BraA08g017380.3C	ARE	AAACCA	1875	6	+	Zea mays		anaerobic induction
BraA08g017380.3C	ARE	AAACCA	1895	6	-	Zea mays		anaerobic induction
BraA08g027490.3C	ARE	AAACCA	1204	6	+	Zea mays		anaerobic induction
BraA08g027490.3C	ARE	AAACCA	1645	6	-	Zea mays		anaerobic induction
BraA09g015340.3C	ARE	AAACCA	173	6	+	Zea mays		anaerobic induction
BraA09g015340.3C	ARE	AAACCA	658	6	+	Zea mays		anaerobic induction
BraA09g015340.3C	ARE	AAACCA	822	6	+	Zea mays		anaerobic induction
BraA09g015340.3C	ARE	AAACCA	1027	6	+	Zea mays		anaerobic induction
BraA09g015340.3C	ARE	AAACCA	1314	6	+	Zea mays		anaerobic induction
BraA10g012300.3C	ARE	AAACCA	273	6	-	Zea mays		anaerobic induction
BraA10g012300.3C	ARE	AAACCA	1150	6	-	Zea mays		anaerobic induction
BraA10g012300.3C	ARE	AAACCA	1430	6	+	Zea mays		anaerobic induction
BraA10g012310.3C	ARE	AAACCA	435	6	-	Zea mays		anaerobic induction
BraA10g012310.3C	ARE	AAACCA	640	6	+	Zea mays		anaerobic induction
BraA10g012310.3C	ARE	AAACCA	1535	6	-	Zea mays		anaerobic induction
BraA10g012310.3C	ARE	AAACCA	1770	6	+	Zea mays		anaerobic induction
BraA10g012330.3C	ARE	AAACCA	334	6	-	Zea mays		anaerobic induction
BraA10g012330.3C	ARE	AAACCA	1361	6	+	Zea mays		anaerobic induction
BraA02g024140.3C	GC-motif	CCCCCG	861	6	-	Zea mays		anaerobic induction
BraA07g040890.3C	GC-motif	CCCCCG	1710	6	+	Zea mays		anaerobic induction
BraA02g014110.3C	AuxRR-core	GGTCCAT	962	7	-	Nicotiana tabacum		auxin responsive
BraA02g024140.3C	AuxRR-core	GGTCCAT	1680	7	+	Nicotiana tabacum		auxin responsive
BraA07g015330.3C	AuxRR-core	GGTCCAT	1790	7	-	Nicotiana tabacum		auxin responsive
BraA07g015340.3C	AuxRR-core	GGTCCAT	908	7	-	Nicotiana tabacum		auxin responsive
BraA07g015350.3C	AuxRR-core	GGTCCAT	932	7	+	Nicotiana tabacum		auxin responsive
BraA07g015350.3C	AuxRR-core	GGTCCAT	1785	7	-	Nicotiana tabacum		auxin responsive
BrCOMT8	TGA-element	AACGAC	19	6	-	Brassica oleracea		auxin responsive
BrCOMT8	TGA-element	AACGAC	675	6	+	Brassica oleracea		auxin responsive
BraA02g014110.3C	TGA-element	AACGAC	217	6	-	Brassica oleracea		auxin responsive
BraA02g014110.3C	TGA-element	AACGAC	403	6	+	Brassica oleracea		auxin responsive
BraA02g014110.3C	TGA-element	AACGAC	542	6	+	Brassica oleracea		auxin responsive
BraA02g014110.3C	TGA-element	AACGAC	1088	6	-	Brassica oleracea		auxin responsive
BraA02g024140.3C	TGA-element	AACGAC	160	6	+	Brassica oleracea		auxin responsive
BraA03g053860.3C	TGA-element	AACGAC	425	6	+	Brassica oleracea		auxin responsive
BraA07g026980.3C	TGA-element	AACGAC	1203	6	+	Brassica oleracea		auxin responsive
BraA10g012300.3C	TGA-element	AACGAC	153	6	-	Brassica oleracea		auxin responsive
BrCOMT8	circadian	CAAAGATATC	1680	9	+	Lycopersicon esculentum		circadian control
BraA01g018530.3C	circadian	CAAAGATATC	939	9	-	Lycopersicon esculentum		circadian control
BraA03g014080.3C	circadian	CAAAGATATC	283	9	-	Lycopersicon esculentum		circadian control
BraA03g014080.3C	circadian	CAAAGATATC	359	9	+	Lycopersicon esculentum		circadian control
BraA03g053860.3C	circadian	CAAAGATATC	69	9	+	Lycopersicon esculentum		circadian control
BraA03g062290.3C	circadian	CAAAGATATC	1458	9	+	Lycopersicon esculentum		circadian control
BraA10g012300.3C	circadian	CAAAGATATC	628	9	+	Lycopersicon esculentum		circadian control
BraA10g012300.3C	circadian	CAAAGATATC	703	9	+	Lycopersicon esculentum		circadian control
BraA10g012300.3C	circadian	CAAAGATATC	707	9	-	Lycopersicon esculentum		circadian control
BraA01g018520.3C	TC-rich repeats	GTTTTCTTAC	535	10	+	Nicotiana tabacum		defense and stress responsive
BraA01g018520.3C	TC-rich repeats	ATTCTCTAAC	1483	9	-	Nicotiana tabacum		defense and stress responsive
BraA01g018530.3C	TC-rich repeats	ATTCTCTAAC	314	9	+	Nicotiana tabacum		defense and stress responsive
BraA01g021100.3C	TC-rich repeats	GTTTTCTTAC	1267	9	+	Nicotiana tabacum		defense and stress responsive
BraA01g021110.3C	TC-rich repeats	ATTCTCTAAC	1909	9	+	Nicotiana tabacum		defense and stress responsive
BraA02g024140.3C	TC-rich repeats	ATTCTCTAAC	31	10	-	Nicotiana tabacum		defense and stress responsive
BraA02g024140.3C	TC-rich repeats	ATTCTCTAAC	744	9	+	Nicotiana tabacum		defense and stress responsive
BraA03g014080.3C	TC-rich repeats	GTTTTCTTAC	1243	9	-	Nicotiana tabacum		defense and stress responsive
BraA03g062290.3C	TC-rich repeats	ATTCTCTAAC	1962	9	+	Nicotiana tabacum		defense and stress responsive
BraA06g016590.3C	TC-rich repeats	GTTTTCTTAC	1617	9	+	Nicotiana tabacum		defense and stress responsive
BraA07g015330.3C	TC-rich repeats	GTTTTCTTAC	1759	9	+	Nicotiana tabacum		defense and stress responsive
BraA07g015340.3C	TC-rich repeats	ATTCTCTAAC	1914	9	+	Nicotiana tabacum		defense and stress responsive
BraA07g026980.3C	TC-rich repeats	ATTCTCTAAC	1848	9	+	Nicotiana tabacum		defense and stress responsive
BraA08g008550.3C	TC-rich repeats	GTTTTCTTAC	735	9	+	Nicotiana tabacum		defense and stress responsive
BraA10g012310.3C	TC-rich repeats	GTTTTCTTAC	820	9	-	Nicotiana tabacum		defense and stress responsive
BraA10g012330.3C	TC-rich repeats	ATTCTCTAAC	553	9	+	Nicotiana tabacum		defense and stress responsive
BraA01g018520.3C	MBS	CAACTG	66	6	+	Arabidopsis thaliana		drought inducibility
BraA01g018520.3C	MBS	CAACTG	742	6	-	Arabidopsis thaliana		drought inducibility
BraA01g021100.3C	MBS	CAACTG	294	6	-	Arabidopsis thaliana		drought inducibility
BraA01g021110.3C	MBS	CAACTG	1699	6	+	Arabidopsis thaliana		drought inducibility
BraA02g024140.3C	MBS	CAACTG	323	6	-	Arabidopsis thaliana		drought inducibility
BraA02g024140.3C	MBS	CAACTG	1245	6	+	Arabidopsis thaliana		drought inducibility
BraA02g024140.3C	MBS	CAACTG	1858	6	-	Arabidopsis thaliana		drought inducibility
BraA03g014080.3C	MBS	CAACTG	310	6	-	Arabidopsis thaliana		drought inducibility
BraA03g014080.3C	MBS	CAACTG	552	6	+	Arabidopsis thaliana		drought inducibility
BraA03g014080.3C	MBS	CAACTG	1137	6	+	Arabidopsis thaliana		drought inducibility
BraA06g043210.3C	MBS	CAACTG	917	6	-	Arabidopsis thaliana		drought inducibility
BraA07g015330.3C	MBS	CAACTG	1185	6	-	Arabidopsis thaliana		drought inducibility
BraA07g015330.3C	MBS	CAACTG	1211	6	-	Arabidopsis thaliana		drought inducibility
BraA07g015350.3C	MBS	CAACTG	1638	6	-	Arabidopsis thaliana		drought inducibility
BraA07g015350.3C	MBS	CAACTG	1691	6	+	Arabidopsis thaliana		drought inducibility
BraA08g008550.3C	MBS	CAACTG	1510	6	+	Arabidopsis thaliana		drought inducibility
BraA08g008560.3C	MBS	CAACTG	1244	6	+	Arabidopsis thaliana		drought inducibility
BraA10g012300.3C	MBS	CAACTG	1786	6	+	Arabidopsis thaliana		drought inducibility
BraA10g012310.3C	MBS	CAACTG	687	6	-	Arabidopsis thaliana		drought inducibility
BraA01g018520.3C	MBSI	aaaAaaC(G/C)GTTA	1215	10.5	-	Petunia hybrida		flavonoid biosynthetic genes regulation
BraA01g018530.3C	MBSI	aaaAaaC(G/C)GTTA	19	10.5	-	Petunia hybrida		flavonoid biosynthetic genes regulation
BraA06g016590.3C	MBSI	aaaAaaC(G/C)GTTA	1585	10.5	-	Petunia hybrida		flavonoid biosynthetic genes regulation
BraA01g006200.3C	P-box	CCTTTTG	393	7	-	Oryza sativa		gibberellin responsive
BraA01g021110.3C	GARE-motif	TCTGTTG	418	7	-	Brassica oleracea		gibberellin responsive
BraA02g014110.3C	GARE-motif	TCTGTTG	880	7	+	Brassica oleracea		gibberellin responsive
BraA06g016590.3C	P-box	CCTTTTG	417	7	-	Oryza sativa		gibberellin responsive
BraA06g043210.3C	P-box	CCTTTTG	340	7	-	Oryza sativa		gibberellin responsive
BraA07g015340.3C	P-box	CCTTTTG	294	7	+	Oryza sativa		gibberellin responsive
BraA07g026980.3C	P-box	CCTTTTG	1720	7	-	Oryza sativa		gibberellin responsive
BraA08g008550.3C	P-box	CCTTTTG	342	7	+	Oryza sativa		gibberellin responsive
BraA08g008550.3C	P-box	CCTTTTG	603	7	+	Oryza sativa		gibberellin responsive
BraA08g008550.3C	P-box	CCTTTTG	881	7	-	Oryza sativa		gibberellin responsive
BraA09g015340.3C	GARE-motif	TCTGTTG	800	7	-	Brassica oleracea		gibberellin responsive
BraA10g012330.3C	P-box	CCTTTTG	210	7	+	Oryza sativa		gibberellin responsive
BraA03g062290.3C	TATC-box	TATCCCA	1319	7	-	Oryza sativa		gibberellin responsive
BraA03g062290.3C	TATC-box	TATCCCA	1716	7	-	Oryza sativa		gibberellin responsive
BraA10g012300.3C	TATC-box	TATCCCA	1487	7	-	Oryza sativa		gibberellin responsive
BraA01g021110.3C	AE-box	AGAAACAA	651	8	+	Arabidopsis thaliana		light responsive
BraA03g014080.3C	AE-box	AGAAACAA	651	8	-	Arabidopsis thaliana		light responsive
BraA03g014080.3C	AE-box	AGAAACAA	1708	8	-	Arabidopsis thaliana		light responsive
BraA03g014080.3C	AE-box	AGAAACTT	1832	8	+	Arabidopsis thaliana		light responsive
BraA03g014080.3C	AE-box	AGAAACAA	1948	8	+	Arabidopsis thaliana		light responsive
BraA03g062290.3C	AE-box	AGAAACTT	61	8	-	Arabidopsis thaliana		light responsive
BraA07g015340.3C	AE-box	AGAAACAA	1886	8	+	Arabidopsis thaliana		light responsive
BraA07g026980.3C	AE-box	AGAAACAA	629	8	-	Arabidopsis thaliana		light responsive
BraA07g026980.3C	AE-box	AGAAACAA	1179	8	-	Arabidopsis thaliana		light responsive
BraA07g026990.3C	AE-box	AGAAACTT	518	8	-	Arabidopsis thaliana		light responsive
BraA08g008550.3C	AE-box	AGAAACAA	862	8	+	Arabidopsis thaliana		light responsive
BraA08g008560.3C	AE-box	AGAAACAA	666	8	+	Arabidopsis thaliana		light responsive
BraA08g027490.3C	AE-box	AGAAACAA	1927	8	-	Arabidopsis thaliana		light responsive
BraA10g012310.3C	AE-box	AGAAACTT	1713	8	-	Arabidopsis thaliana		light responsive
BraA10g012330.3C	AE-box	AGAAACAA	1680	8	-	Arabidopsis thaliana		light responsive
BrCOMT8	GT1-motif	GGTTAAT	649	7	+	Avena sativa		light responsive
BrCOMT8	GT1-motif	GGTTAAT	806	7	+	Avena sativa		light responsive
BraA01g006200.3C	GT1-motif	GGTTAA	197	6	+	Arabidopsis thaliana		light responsive
BraA01g006200.3C	GT1-motif	GGTTAA	414	6	+	Arabidopsis thaliana		light responsive
BraA01g006200.3C	GT1-motif	GGTTAA	1185	6	+	Arabidopsis thaliana		light responsive
BraA01g018520.3C	GT1-motif	GGTTAA	1180	6	+	Arabidopsis thaliana		light responsive
BraA01g018520.3C	GT1-motif	GGTTAA	1963	6	+	Arabidopsis thaliana		light responsive
BraA01g018530.3C	GT1-motif	GGTTAA	328	6	+	Arabidopsis thaliana		light responsive
BraA03g014080.3C	GT1-motif	GGTTAA	244	6	-	Arabidopsis thaliana		light responsive
BraA03g014080.3C	GT1-motif	GGTTAA	632	6	+	Arabidopsis thaliana		light responsive
BraA03g014080.3C	GT1-motif	GGTTAA	958	6	+	Arabidopsis thaliana		light responsive
BraA03g014080.3C	4cl-CMA2b	TCTCACCAACCACA	96	13	-	Solanum tuberosum		light responsive
BraA03g053860.3C	GT1-motif	GGTTAAT	1529	7	+	Avena sativa		light responsive
BraA03g053860.3C	GT1-motif	GGTTAA	1755	6	-	Arabidopsis thaliana		light responsive
BraA06g043210.3C	GT1-motif	GGTTAAT	833	7	-	Avena sativa		light responsive
BraA06g043210.3C	GT1-motif	GGTTAA	834	6	-	Arabidopsis thaliana		light responsive
BraA07g015330.3C	GT1-motif	GGTTAA	303	6	+	Arabidopsis thaliana		light responsive
BraA07g015330.3C	3-AF1 binding site	TAAGAGAGGAA	1399	10	+	Solanum tuberosum		light responsive
BraA07g026980.3C	GT1-motif	GGTTAAT	1087	7	+	Avena sativa		light responsive
BraA07g026980.3C	GT1-motif	GGTTAAT	1341	7	+	Avena sativa		light responsive
BraA07g026990.3C	GT1-motif	GGTTAAT	1211	7	+	Avena sativa		light responsive
BraA07g026990.3C	GT1-motif	GGTTAAT	1272	7	+	Avena sativa		light responsive
BraA07g040330.3C	GT1-motif	GGTTAA	175	6	-	Arabidopsis thaliana		light responsive
BraA07g040330.3C	GT1-motif	GGTTAAT	1385	7	+	Avena sativa		light responsive
BraA07g040890.3C	GT1-motif	GGTTAAT	75	7	-	Avena sativa		light responsive
BraA07g040890.3C	GT1-motif	GGTTAA	76	6	-	Arabidopsis thaliana		light responsive
BraA07g040890.3C	GT1-motif	GGTTAA	1577	6	-	Arabidopsis thaliana		light responsive
BraA08g008550.3C	GT1-motif	GGTTAAT	129	7	-	Avena sativa		light responsive
BraA08g008550.3C	GT1-motif	GGTTAA	130	6	-	Arabidopsis thaliana		light responsive
BraA08g008560.3C	GT1-motif	GGTTAA	382	6	+	Arabidopsis thaliana		light responsive
BraA08g008560.3C	GT1-motif	GGTTAAT	1941	7	-	Avena sativa		light responsive
BraA08g008560.3C	GT1-motif	GGTTAA	1942	6	-	Arabidopsis thaliana		light responsive
BraA08g017380.3C	GT1-motif	GGTTAA	981	6	+	Arabidopsis thaliana		light responsive
BraA08g027490.3C	Sp1	GGGCGG	77	6	+	Oryza sativa		light responsive
BraA08g027490.3C	GT1-motif	GGTTAAT	1238	7	-	Avena sativa		light responsive
BraA08g027490.3C	GT1-motif	GGTTAA	1239	6	-	Arabidopsis thaliana		light responsive
BraA09g015340.3C	GT1-motif	GGTTAA	1108	6	+	Arabidopsis thaliana		light responsive
BraA09g015340.3C	3-AF1 binding site	TAAGAGAGGAA	809	10	+	Solanum tuberosum		light responsive
BraA10g012300.3C	GT1-motif	GGTTAA	197	6	+	Arabidopsis thaliana		light responsive
BraA10g012310.3C	GT1-motif	GGTTAAT	551	7	-	Avena sativa		light responsive
BraA10g012310.3C	GT1-motif	GGTTAA	552	6	-	Arabidopsis thaliana		light responsive
BraA10g012330.3C	GT1-motif	GGTTAA	1917	6	-	Arabidopsis thaliana		light responsive
BrCOMT8	TCT-motif	TCTTAC	132	6	-	Arabidopsis thaliana		light responsive
BrCOMT8	TCT-motif	TCTTAC	1637	6	-	Arabidopsis thaliana		light responsive
BrCOMT8	TCT-motif	TCTTAC	1974	6	+	Arabidopsis thaliana		light responsive
BrCOMT8	I-box	GATAAGGGT	1829	9	+	Arabidopsis thaliana		light responsive
BraA01g006200.3C	chs-CMA1a	TTACTTAA	1187	8	-	Daucus carota		light responsive
BraA01g006200.3C	GATA-motif	AAGGATAAGG	129	9	-	Solanum tuberosum		light responsive
BraA01g006200.3C	TCT-motif	TCTTAC	1191	6	-	Arabidopsis thaliana		light responsive
BraA01g006200.3C	TCCC-motif	TCTCCCT	1911	7	+	Spinacia oleracea		light responsive
BraA01g006200.3C	chs-CMA2a	TCACTTGA	1197	8	-	Petroselinum crispum		light responsive
BraA01g018520.3C	chs-CMA2a	TCACTTGA	262	8	-	Petroselinum crispum		light responsive
BraA01g018520.3C	I-box	AAGATAAGGCT	1014	10	+	Gossypium hirsutum		light responsive
BraA01g018520.3C	I-box	AGATAAGG	1015	8	+	Triticum aestivum		light responsive
BraA01g018520.3C	GATA-motif	AAGGATAAGG	1013	9	+	Solanum tuberosum		light responsive
BraA01g018520.3C	GATA-motif	AAGATAAGATT	1014	10	+	Arabidopsis thaliana		light responsive
BraA01g018520.3C	TCT-motif	TCTTAC	539	6	+	Arabidopsis thaliana		light responsive
BraA01g018530.3C	GATA-motif	GATAGGA	1532	7	+	Arabidopsis thaliana		light responsive
BraA01g018530.3C	TCCC-motif	TCTCCCT	722	7	+	Spinacia oleracea		light responsive
BraA01g018530.3C	GA-motif	ATAGATAA	907	8	+	Arabidopsis thaliana		light responsive
BraA01g018530.3C	TCT-motif	TCTTAC	1916	6	+	Arabidopsis thaliana		light responsive
BraA01g018530.3C	I-box	gGATAAGGTG	1886	9	-	Zea mays		light responsive
BraA01g021100.3C	GATA-motif	AAGATAAGATT	1008	10	+	Arabidopsis thaliana		light responsive
BraA01g021110.3C	chs-CMA1a	TTACTTAA	32	8	-	Daucus carota		light responsive
BraA01g021110.3C	TCCC-motif	TCTCCCT	270	7	+	Spinacia oleracea		light responsive
BraA01g021110.3C	GATA-motif	AAGGATAAGG	535	9	+	Solanum tuberosum		light responsive
BraA02g014110.3C	TCT-motif	TCTTAC	613	6	-	Arabidopsis thaliana		light responsive
BraA02g014110.3C	GA-motif	ATAGATAA	333	8	+	Arabidopsis thaliana		light responsive
BraA03g014080.3C	TCT-motif	TCTTAC	1382	6	-	Arabidopsis thaliana		light responsive
BraA03g014080.3C	TCT-motif	TCTTAC	1397	6	-	Arabidopsis thaliana		light responsive
BraA03g014080.3C	GA-motif	ATAGATAA	1115	8	-	Arabidopsis thaliana		light responsive
BraA03g053860.3C	chs-CMA1a	TTACTTAA	1535	8	+	Daucus carota		light responsive
BraA03g053860.3C	TCCC-motif	TCTCCCT	1463	7	+	Spinacia oleracea		light responsive
BraA03g053860.3C	I-box	cCATATCCAAT	29	10	-	Flaveria trinervia		light responsive
BraA03g053860.3C	TCT-motif	TCTTAC	113	6	+	Arabidopsis thaliana		light responsive
BraA03g053860.3C	TCT-motif	TCTTAC	180	6	+	Arabidopsis thaliana		light responsive
BraA03g053860.3C	GATA-motif	GATAGGA	369	7	+	Arabidopsis thaliana		light responsive
BraA03g062290.3C	chs-CMA2a	TCACTTGA	1799	8	-	Petroselinum crispum		light responsive
BraA03g062290.3C	GA-motif	ATAGATAA	613	8	-	Arabidopsis thaliana		light responsive
BraA06g016590.3C	I-box	AAGATAAGGCT	145	10	-	Gossypium hirsutum		light responsive
BraA06g016590.3C	I-box	AGATAAGG	147	8	-	Triticum aestivum		light responsive
BraA06g016590.3C	I-box	GATAAGGGT	1583	9	+	Arabidopsis thaliana		light responsive
BraA06g016590.3C	GATA-motif	AAGATAAGATT	276	10	+	Arabidopsis thaliana		light responsive
BraA06g016590.3C	GATA-motif	GATAGGA	574	7	-	Arabidopsis thaliana		light responsive
BraA06g016590.3C	TCT-motif	TCTTAC	25	6	+	Arabidopsis thaliana		light responsive
BraA06g016590.3C	TCT-motif	TCTTAC	1741	6	+	Arabidopsis thaliana		light responsive
BraA06g043210.3C	GATA-motif	AAGATAAGATT	1291	10	-	Arabidopsis thaliana		light responsive
BraA06g043210.3C	TCT-motif	TCTTAC	39	6	+	Arabidopsis thaliana		light responsive
BraA06g043210.3C	TCT-motif	TCTTAC	705	6	-	Arabidopsis thaliana		light responsive
BraA06g043210.3C	GTGGC-motif	GATTCTGTGGC	519	10	-	Spinacia oleracea		light responsive
BraA07g015340.3C	TCT-motif	TCTTAC	1724	6	+	Arabidopsis thaliana		light responsive
BraA07g015340.3C	LS7	CAGATTTATTTTTA	1252	13	-	Zea mays		light responsive
BraA07g015350.3C	TCT-motif	TCTTAC	1716	6	+	Arabidopsis thaliana		light responsive
BraA07g015350.3C	TCT-motif	TCTTAC	1754	6	+	Arabidopsis thaliana		light responsive
BraA07g015350.3C	GA-motif	ATAGATAA	1528	8	-	Arabidopsis thaliana		light responsive
BraA07g026980.3C	GATA-motif	AAGGATAAGG	125	9	+	Solanum tuberosum		light responsive
BraA07g026980.3C	TCT-motif	TCTTAC	1392	6	+	Arabidopsis thaliana		light responsive
BraA07g026980.3C	LAMP-element	CTTTATCA	1037	8	+	Pisum sativum		light responsive
BraA07g026990.3C	TCT-motif	TCTTAC	1176	6	-	Arabidopsis thaliana		light responsive
BraA07g026990.3C	GATA-motif	AAGATAAGATT	1128	10	+	Arabidopsis thaliana		light responsive
BraA07g026990.3C	I-box	AGATAAGG	4	8	-	Triticum aestivum		light responsive
BraA07g026990.3C	GATT-motif	CTCCTGATTGGA	645	11	+	Oryza sativa		light responsive
BraA07g040330.3C	TCT-motif	TCTTAC	363	6	-	Arabidopsis thaliana		light responsive
BraA07g040330.3C	TCT-motif	TCTTAC	855	6	-	Arabidopsis thaliana		light responsive
BraA07g040330.3C	TCT-motif	TCTTAC	953	6	+	Arabidopsis thaliana		light responsive
BraA07g040330.3C	L-box	attctcaCCTACCA	1167	13	+	Petroselinum hortense		light responsive
BraA07g040890.3C	TCCC-motif	TCTCCCT	1256	7	-	Spinacia oleracea		light responsive
BraA07g040890.3C	GA-motif	ATAGATAA	1531	8	-	Arabidopsis thaliana		light responsive
BraA07g040890.3C	Gap-box	CAAATGAA(A/G)A	775	9	-	Arabidopsis thaliana		light responsive
BraA08g008550.3C	TCT-motif	TCTTAC	739	6	+	Arabidopsis thaliana		light responsive
BraA08g008550.3C	TCT-motif	TCTTAC	809	6	-	Arabidopsis thaliana		light responsive
BraA08g008550.3C	TCT-motif	TCTTAC	1566	6	-	Arabidopsis thaliana		light responsive
BraA08g008550.3C	Gap-box	CAAATGAA(A/G)A	347	9	-	Arabidopsis thaliana		light responsive
BraA08g008560.3C	I-box	GTATAAGGCC	1086	9	-	Larix laricina		light responsive
BraA08g008560.3C	GATA-motif	GATAGGG	1666	7	+	Pisum sativum		light responsive
BraA08g008560.3C	TCT-motif	TCTTAC	524	6	+	Arabidopsis thaliana		light responsive
BraA08g008560.3C	TCT-motif	TCTTAC	530	6	+	Arabidopsis thaliana		light responsive
BraA08g008560.3C	LAMP-element	CTTTATCA	535	8	+	Pisum sativum		light responsive
BraA08g017380.3C	Gap-box	CAAATGAA(A/G)A	1201	9.5	-	Arabidopsis thaliana		light responsive
BraA08g017380.3C	Box II	TGGTAATAA	1267	9	-	Solanum tuberosum		light responsive
BraA08g017380.3C	GA-motif	ATAGATAA	208	8	+	Arabidopsis thaliana		light responsive
BraA08g017380.3C	GA-motif	ATAGATAA	1964	8	-	Arabidopsis thaliana		light responsive
BraA08g027490.3C	Gap-box	CAAATGAA(A/G)A	685	9.5	-	Arabidopsis thaliana		light responsive
BraA09g015340.3C	I-box	GTATAAGGCC	382	9	-	Larix laricina		light responsive
BraA09g015340.3C	I-box	gGATAAGGTG	738	9	+	Zea mays		light responsive
BraA09g015340.3C	TCCC-motif	TCTCCCT	1896	7	+	Spinacia oleracea		light responsive
BraA09g015340.3C	chs-CMA2a	TCACTTGA	1618	8	+	Petroselinum crispum		light responsive
BraA09g015340.3C	GATA-motif	AAGGATAAGG	736	9	+	Solanum tuberosum		light responsive
BraA09g015340.3C	TCT-motif	TCTTAC	1299	6	+	Arabidopsis thaliana		light responsive
BraA09g015340.3C	TCT-motif	TCTTAC	1947	6	+	Arabidopsis thaliana		light responsive
BraA10g012300.3C	TCT-motif	TCTTAC	1224	6	-	Arabidopsis thaliana		light responsive
BraA10g012300.3C	TCT-motif	TCTTAC	1702	6	+	Arabidopsis thaliana		light responsive
BraA10g012300.3C	LS7	CAGATTTATTTTTA	1795	13	-	Zea mays		light responsive
BraA10g012300.3C	chs-CMA1a	TTACTTAA	1220	8	-	Daucus carota		light responsive
BraA10g012300.3C	chs-Unit 1 m1	ACCTAACCCGC	1898	10	+	Hordeum vulgare		light responsive
BraA10g012310.3C	LAMP-element	CTTTATCA	1970	8	-	Pisum sativum		light responsive
BraA10g012310.3C	TCT-motif	TCTTAC	339	6	-	Arabidopsis thaliana		light responsive
BraA10g012310.3C	TCT-motif	TCTTAC	820	6	-	Arabidopsis thaliana		light responsive
BraA10g012310.3C	TCT-motif	TCTTAC	982	6	-	Arabidopsis thaliana		light responsive
BraA10g012330.3C	I-box	cGATAAGGCG	915	9	-	Zea mays		light responsive
BraA10g012330.3C	TCT-motif	TCTTAC	461	6	-	Arabidopsis thaliana		light responsive
BraA10g012330.3C	chs-CMA1a	TTACTTAA	439	8	-	Daucus carota		light responsive
BraA03g062290.3C	AT1-motif	AATTATTTTTTATT	966	13	-	Solanum tuberosum		light responsive
BraA08g008560.3C	AT1-motif	AATTATTTTTTATT	860	13	-	Solanum tuberosum		light responsive
BraA08g008560.3C	AT1-motif	AATTATTTTTTATT	938	13	+	Solanum tuberosum		light responsive
BraA01g018520.3C	ACE	CTAACGTATT	1478	10	-	Petroselinum crispum		light responsive
BraA01g018530.3C	ACE	CTAACGTATT	1467	9	-	Petroselinum crispum		light responsive
BraA03g053860.3C	ACE	GCGACGTACC	1604	9	+	Petroselinum crispum		light responsive
BraA06g016590.3C	ACE	CTAACGTATT	1373	9	+	Petroselinum crispum		light responsive
BraA07g015330.3C	ACE	CTAACGTATT	1279	9	-	Petroselinum crispum		light responsive
BraA07g026980.3C	ACE	CTAACGTATT	1486	9	+	Petroselinum crispum		light responsive
BraA10g012330.3C	ACE	GACACGTATG	691	9	+	Petroselinum crispum		light responsive
BraA10g012330.3C	ACE	CTAACGTATT	1324	9	-	Petroselinum crispum		light responsive
BraA10g012330.3C	ACE	CTAACGTATT	1866	9	-	Petroselinum crispum		light responsive
BrCOMT8	G-Box	CACGTT	752	6	+	Pisum sativum		light responsive
BraA01g006200.3C	G-Box	CACGTG	1821	6	-	Pisum sativum		light responsive
BraA01g006200.3C	G-Box	CACGTG	1893	6	-	Pisum sativum		light responsive
BraA01g006200.3C	G-box	CACGTG	1821	6	-	Arabidopsis thaliana		light responsive
BraA01g006200.3C	G-box	CACGTG	1893	6	-	Arabidopsis thaliana		light responsive
BraA01g018520.3C	G-Box	CACGTT	1147	6	-	Pisum sativum		light responsive
BraA01g018520.3C	G-box	CACGTC	762	6	-	Zea mays		light responsive
BraA01g018530.3C	G-box	CCACGTAA	1360	8	-	Brassica napus		light responsive
BraA01g018530.3C	G-box	TACGTG	1361	6	+	Arabidopsis thaliana		light responsive
BraA01g018530.3C	G-box	TAACACGTAG	1508	9	+	Brassica oleracea		light responsive
BraA01g018530.3C	G-box	TACGTG	1766	6	-	Arabidopsis thaliana		light responsive
BraA01g021100.3C	G-Box	CACGTG	1803	6	-	Pisum sativum		light responsive
BraA01g021100.3C	G-box	CACGAC	810	6	-	Zea mays		light responsive
BraA01g021100.3C	G-box	GCCACGTGGA	1156	9	+	Arabidopsis thaliana		light responsive
BraA01g021100.3C	G-box	ACACGTG(G/t)CACC	1798	10.5	-	Lycopersicon esculentum		light responsive
BraA01g021100.3C	G-box	tgACACGTGGCA	1800	11	-	Lycopersicon esculentum		light responsive
BraA01g021100.3C	G-box	ACACGTGGC	1801	9	-	Brassica napus		light responsive
BraA01g021100.3C	G-box	CACGTG	1803	6	-	Arabidopsis thaliana		light responsive
BraA01g021110.3C	G-Box	TCCACATGGCA	842	10	-	Triticum aestivum		light responsive
BraA01g021110.3C	G-box	GCCACGTGGA	872	9	+	Arabidopsis thaliana		light responsive
BraA01g021110.3C	G-box	CACGAC	1704	6	-	Zea mays		light responsive
BraA02g014110.3C	G-box	TACGTG	859	6	-	Arabidopsis thaliana		light responsive
BraA02g014110.3C	G-Box	CACGTT	791	6	+	Pisum sativum		light responsive
BraA02g024140.3C	G-Box	CACGTG	991	6	+	Pisum sativum		light responsive
BraA02g024140.3C	G-box	CACGTG	991	6	+	Arabidopsis thaliana		light responsive
BraA03g053860.3C	G-Box	CACGTG	1070	6	-	Pisum sativum		light responsive
BraA03g053860.3C	G-box	CACGAC	1065	6	+	Zea mays		light responsive
BraA03g053860.3C	G-box	ACACGTGGC	1069	9	+	Brassica napus		light responsive
BraA03g053860.3C	G-box	CACGTG	1070	6	-	Arabidopsis thaliana		light responsive
BraA06g016590.3C	G-box	TACGTG	956	6	-	Arabidopsis thaliana		light responsive
BraA06g016590.3C	G-box	GCCACGTGGA	1779	9	+	Arabidopsis thaliana		light responsive
BraA06g043210.3C	G-box	tgACACGTGGCA	280	12	-	Lycopersicon esculentum		light responsive
BraA06g043210.3C	G-box	ACACGTGGC	281	9	-	Brassica napus		light responsive
BraA06g043210.3C	G-box	CACGTG	283	6	+	Arabidopsis thaliana		light responsive
BraA06g043210.3C	G-Box	CACGTG	283	6	+	Pisum sativum		light responsive
BraA06g043210.3C	G-Box	CACGTT	396	6	-	Pisum sativum		light responsive
BraA07g015330.3C	G-box	CACGTC	836	6	-	Zea mays		light responsive
BraA07g015330.3C	G-box	TACGTG	880	6	+	Arabidopsis thaliana		light responsive
BraA07g015330.3C	G-box	CACGAC	1475	6	-	Zea mays		light responsive
BraA07g015340.3C	G-Box	CACGTG	12	6	+	Pisum sativum		light responsive
BraA07g015340.3C	G-box	CACGTG	12	6	+	Arabidopsis thaliana		light responsive
BraA07g015350.3C	G-box	CACGTG	55	6	+	Arabidopsis thaliana		light responsive
BraA07g015350.3C	G-box	TACGTG	628	6	-	Arabidopsis thaliana		light responsive
BraA07g015350.3C	G-Box	CACGTG	55	6	+	Pisum sativum		light responsive
BraA07g026980.3C	G-Box	CACGTT	1280	6	+	Pisum sativum		light responsive
BraA07g026980.3C	G-box	TAACACGTAG	1734	9	-	Brassica oleracea		light responsive
BraA07g026980.3C	G-box	TACGTG	1735	6	+	Arabidopsis thaliana		light responsive
BraA07g040330.3C	G-Box	CACGTT	1430	6	-	Pisum sativum		light responsive
BraA07g040330.3C	G-Box	CACGTG	1640	6	-	Pisum sativum		light responsive
BraA07g040330.3C	G-box	TACGTG	50	6	-	Arabidopsis thaliana		light responsive
BraA07g040330.3C	G-box	CACGTG	1640	6	-	Arabidopsis thaliana		light responsive
BraA08g008550.3C	G-box	CACGAC	594	6	-	Zea mays		light responsive
BraA08g008550.3C	G-box	CACGTC	1919	6	+	Zea mays		light responsive
BraA08g008550.3C	G-Box	CACGTT	420	6	-	Pisum sativum		light responsive
BraA08g008550.3C	G-Box	CACGTT	902	6	-	Pisum sativum		light responsive
BraA08g008560.3C	G-box	CACGTC	259	6	-	Zea mays		light responsive
BraA08g017380.3C	G-Box	CACGTG	1130	6	-	Pisum sativum		light responsive
BraA10g012300.3C	G-box	CACGTC	118	6	-	Zea mays		light responsive
BraA10g012300.3C	G-box	TACGTG	1842	6	+	Arabidopsis thaliana		light responsive
BraA10g012300.3C	G-box	CACGAC	1882	6	+	Zea mays		light responsive
BraA10g012310.3C	G-Box	CACGTT	414	6	-	Pisum sativum		light responsive
BraA10g012310.3C	G-box	CCACGTAA	991	8	+	Brassica napus		light responsive
BraA10g012310.3C	G-box	TACGTG	992	6	-	Arabidopsis thaliana		light responsive
BraA01g018530.3C	MRE	AACCTAA	644	7	-	Petroselinum crispum		light responsive
BraA01g021110.3C	MRE	AACCTAA	242	7	+	Petroselinum crispum		light responsive
BraA01g021110.3C	MRE	AACCTAA	1287	7	+	Petroselinum crispum		light responsive
BraA02g024140.3C	MRE	AACCTAA	210	7	-	Petroselinum crispum		light responsive
BraA02g024140.3C	MRE	AACCTAA	854	7	-	Petroselinum crispum		light responsive
BraA03g014080.3C	MRE	AACCTAA	629	7	-	Petroselinum crispum		light responsive
BraA06g016590.3C	MRE	AACCTAA	910	7	-	Petroselinum crispum		light responsive
BraA06g016590.3C	MRE	AACCTAA	1155	7	-	Petroselinum crispum		light responsive
BraA07g026990.3C	MRE	AACCTAA	201	7	-	Petroselinum crispum		light responsive
BraA07g026990.3C	MRE	AACCTAA	470	7	+	Petroselinum crispum		light responsive
BraA08g008560.3C	MRE	AACCTAA	479	7	+	Petroselinum crispum		light responsive
BraA08g017380.3C	MRE	AACCTAA	644	7	+	Petroselinum crispum		light responsive
BraA09g015340.3C	MRE	AACCTAA	1881	7	-	Petroselinum crispum		light responsive
BraA10g012300.3C	MRE	AACCTAA	1897	7	+	Petroselinum crispum		light responsive
BraA10g012310.3C	MRE	AACCTAA	128	7	+	Petroselinum crispum		light responsive
BrCOMT8	Box 4	ATTAAT	489	6	+	Petroselinum crispum		light responsive
BrCOMT8	Box 4	ATTAAT	1377	6	-	Petroselinum crispum		light responsive
BrCOMT8	Box 4	ATTAAT	1760	6	-	Petroselinum crispum		light responsive
BraA01g006200.3C	Box 4	ATTAAT	1703	6	-	Petroselinum crispum		light responsive
BraA01g018520.3C	Box 4	ATTAAT	1341	6	-	Petroselinum crispum		light responsive
BraA01g018520.3C	Box 4	ATTAAT	1357	6	-	Petroselinum crispum		light responsive
BraA01g018520.3C	Box 4	ATTAAT	1361	6	-	Petroselinum crispum		light responsive
BraA01g018530.3C	ATCT-motif	AATCTAATCC	247	9	+	Pisum sativum		light responsive
BraA01g018530.3C	Box 4	ATTAAT	205	6	+	Petroselinum crispum		light responsive
BraA01g018530.3C	Box 4	ATTAAT	397	6	+	Petroselinum crispum		light responsive
BraA01g018530.3C	Box 4	ATTAAT	416	6	+	Petroselinum crispum		light responsive
BraA01g018530.3C	Box 4	ATTAAT	1433	6	-	Petroselinum crispum		light responsive
BraA01g018530.3C	Box 4	ATTAAT	1819	6	-	Petroselinum crispum		light responsive
BraA01g021100.3C	Box 4	ATTAAT	969	6	+	Petroselinum crispum		light responsive
BraA01g021100.3C	Box 4	ATTAAT	975	6	+	Petroselinum crispum		light responsive
BraA01g021100.3C	Box 4	ATTAAT	1022	6	-	Petroselinum crispum		light responsive
BraA01g021100.3C	Box 4	ATTAAT	1243	6	-	Petroselinum crispum		light responsive
BraA01g021100.3C	Box 4	ATTAAT	1578	6	-	Petroselinum crispum		light responsive
BraA01g021110.3C	Box 4	ATTAAT	1836	6	-	Petroselinum crispum		light responsive
BraA02g014110.3C	Box 4	ATTAAT	281	6	+	Petroselinum crispum		light responsive
BraA02g014110.3C	Box 4	ATTAAT	367	6	+	Petroselinum crispum		light responsive
BraA02g014110.3C	Box 4	ATTAAT	1433	6	-	Petroselinum crispum		light responsive
BraA02g014110.3C	ATCT-motif	AATCTAATCC	1385	9	+	Pisum sativum		light responsive
BraA02g024140.3C	Box 4	ATTAAT	237	6	+	Petroselinum crispum		light responsive
BraA02g024140.3C	Box 4	ATTAAT	564	6	+	Petroselinum crispum		light responsive
BraA02g024140.3C	Box 4	ATTAAT	1285	6	-	Petroselinum crispum		light responsive
BraA03g014080.3C	Box 4	ATTAAT	605	6	+	Petroselinum crispum		light responsive
BraA03g014080.3C	Box 4	ATTAAT	615	6	+	Petroselinum crispum		light responsive
BraA03g014080.3C	Box 4	ATTAAT	740	6	+	Petroselinum crispum		light responsive
BraA03g014080.3C	Box 4	ATTAAT	930	6	+	Petroselinum crispum		light responsive
BraA03g014080.3C	Box 4	ATTAAT	968	6	+	Petroselinum crispum		light responsive
BraA03g014080.3C	Box 4	ATTAAT	1023	6	-	Petroselinum crispum		light responsive
BraA03g014080.3C	Box 4	ATTAAT	1145	6	-	Petroselinum crispum		light responsive
BraA03g014080.3C	Box 4	ATTAAT	1429	6	-	Petroselinum crispum		light responsive
BraA03g053860.3C	ATCT-motif	AATCTAATCC	1729	9	-	Pisum sativum		light responsive
BraA03g053860.3C	Box 4	ATTAAT	770	6	+	Petroselinum crispum		light responsive
BraA03g062290.3C	Box 4	ATTAAT	122	6	+	Petroselinum crispum		light responsive
BraA03g062290.3C	Box 4	ATTAAT	332	6	+	Petroselinum crispum		light responsive
BraA03g062290.3C	Box 4	ATTAAT	865	6	+	Petroselinum crispum		light responsive
BraA03g062290.3C	Box 4	ATTAAT	977	6	+	Petroselinum crispum		light responsive
BraA06g043210.3C	Box 4	ATTAAT	1214	6	-	Petroselinum crispum		light responsive
BraA07g015330.3C	Box 4	ATTAAT	3	6	+	Petroselinum crispum		light responsive
BraA07g015330.3C	Box 4	ATTAAT	39	6	+	Petroselinum crispum		light responsive
BraA07g015330.3C	Box 4	ATTAAT	214	6	+	Petroselinum crispum		light responsive
BraA07g015330.3C	Box 4	ATTAAT	1414	6	-	Petroselinum crispum		light responsive
BraA07g015330.3C	Box 4	ATTAAT	1422	6	-	Petroselinum crispum		light responsive
BraA07g015330.3C	Box 4	ATTAAT	1520	6	-	Petroselinum crispum		light responsive
BraA07g015330.3C	Box 4	ATTAAT	1573	6	-	Petroselinum crispum		light responsive
BraA07g015350.3C	Box 4	ATTAAT	90	6	+	Petroselinum crispum		light responsive
BraA07g015350.3C	Box 4	ATTAAT	984	6	+	Petroselinum crispum		light responsive
BraA07g015350.3C	Box 4	ATTAAT	1378	6	-	Petroselinum crispum		light responsive
BraA07g015350.3C	Box 4	ATTAAT	1588	6	-	Petroselinum crispum		light responsive
BraA07g015350.3C	Box 4	ATTAAT	1809	6	-	Petroselinum crispum		light responsive
BraA07g026980.3C	Box 4	ATTAAT	141	6	+	Petroselinum crispum		light responsive
BraA07g026980.3C	Box 4	ATTAAT	910	6	+	Petroselinum crispum		light responsive
BraA07g026990.3C	Box 4	ATTAAT	142	6	+	Petroselinum crispum		light responsive
BraA07g026990.3C	Box 4	ATTAAT	818	6	+	Petroselinum crispum		light responsive
BraA07g026990.3C	Box 4	ATTAAT	942	6	+	Petroselinum crispum		light responsive
BraA07g026990.3C	Box 4	ATTAAT	1019	6	-	Petroselinum crispum		light responsive
BraA07g026990.3C	Box 4	ATTAAT	1216	6	-	Petroselinum crispum		light responsive
BraA07g026990.3C	Box 4	ATTAAT	1342	6	-	Petroselinum crispum		light responsive
BraA07g026990.3C	Box 4	ATTAAT	1785	6	-	Petroselinum crispum		light responsive
BraA07g026990.3C	Box 4	ATTAAT	1814	6	-	Petroselinum crispum		light responsive
BraA07g040330.3C	Box 4	ATTAAT	482	6	+	Petroselinum crispum		light responsive
BraA07g040330.3C	Box 4	ATTAAT	1594	6	-	Petroselinum crispum		light responsive
BraA07g040890.3C	Box 4	ATTAAT	602	6	+	Petroselinum crispum		light responsive
BraA07g040890.3C	Box 4	ATTAAT	606	6	+	Petroselinum crispum		light responsive
BraA08g008560.3C	Box 4	ATTAAT	75	6	+	Petroselinum crispum		light responsive
BraA08g017380.3C	ATC-motif	AGTAATCT	273	8	+	Spinacia oleracea		light responsive
BraA09g015340.3C	Box 4	ATTAAT	606	6	+	Petroselinum crispum		light responsive
BraA09g015340.3C	Box 4	ATTAAT	943	6	+	Petroselinum crispum		light responsive
BraA09g015340.3C	Box 4	ATTAAT	1092	6	-	Petroselinum crispum		light responsive
BraA10g012300.3C	Box 4	ATTAAT	885	6	+	Petroselinum crispum		light responsive
BraA10g012300.3C	Box 4	ATTAAT	982	6	+	Petroselinum crispum		light responsive
BraA10g012300.3C	ATC-motif	AGTAATCT	923	8	-	Spinacia oleracea		light responsive
BraA10g012310.3C	Box 4	ATTAAT	468	6	+	Petroselinum crispum		light responsive
BraA10g012310.3C	Box 4	ATTAAT	927	6	+	Petroselinum crispum		light responsive
BraA10g012310.3C	Box 4	ATTAAT	1053	6	-	Petroselinum crispum		light responsive
BraA10g012310.3C	Box 4	ATTAAT	1121	6	-	Petroselinum crispum		light responsive
BraA10g012310.3C	Box 4	ATTAAT	1150	6	-	Petroselinum crispum		light responsive
BraA10g012310.3C	Box 4	ATTAAT	1166	6	-	Petroselinum crispum		light responsive
BraA10g012310.3C	Box 4	ATTAAT	1257	6	-	Petroselinum crispum		light responsive
BraA10g012310.3C	Box 4	ATTAAT	1290	6	-	Petroselinum crispum		light responsive
BraA10g012310.3C	Box 4	ATTAAT	1345	6	-	Petroselinum crispum		light responsive
BraA10g012310.3C	Box 4	ATTAAT	1361	6	-	Petroselinum crispum		light responsive
BraA10g012310.3C	Box 4	ATTAAT	1477	6	-	Petroselinum crispum		light responsive
BraA10g012310.3C	Box 4	ATTAAT	1796	6	-	Petroselinum crispum		light responsive
BraA10g012310.3C	Box 4	ATTAAT	1813	6	-	Petroselinum crispum		light responsive
BraA10g012310.3C	Box 4	ATTAAT	1828	6	-	Petroselinum crispum		light responsive
BraA10g012310.3C	Box 4	ATTAAT	1832	6	-	Petroselinum crispum		light responsive
BraA10g012330.3C	Box 4	ATTAAT	1442	6	-	Petroselinum crispum		light responsive
BraA10g012330.3C	Box 4	ATTAAT	1526	6	-	Petroselinum crispum		light responsive
BraA10g012330.3C	Box 4	ATTAAT	1617	6	-	Petroselinum crispum		light responsive
BrCOMT8	LTR	CCGAAA	1693	6	+	Hordeum vulgare		low-temperature responsive
BraA01g018520.3C	LTR	CCGAAA	20	6	-	Hordeum vulgare		low-temperature responsive
BraA01g021100.3C	LTR	CCGAAA	642	6	-	Hordeum vulgare		low-temperature responsive
BraA01g021100.3C	LTR	CCGAAA	1185	6	+	Hordeum vulgare		low-temperature responsive
BraA01g021100.3C	LTR	CCGAAA	1666	6	+	Hordeum vulgare		low-temperature responsive
BraA02g014110.3C	LTR	CCGAAA	392	6	+	Hordeum vulgare		low-temperature responsive
BraA03g014080.3C	LTR	CCGAAA	1535	6	+	Hordeum vulgare		low-temperature responsive
BraA03g053860.3C	LTR	CCGAAA	48	6	-	Hordeum vulgare		low-temperature responsive
BraA03g062290.3C	LTR	CCGAAA	1156	6	+	Hordeum vulgare		low-temperature responsive
BraA06g043210.3C	LTR	CCGAAA	294	6	-	Hordeum vulgare		low-temperature responsive
BraA06g043210.3C	LTR	CCGAAA	1656	6	-	Hordeum vulgare		low-temperature responsive
BraA07g015330.3C	LTR	CCGAAA	846	6	-	Hordeum vulgare		low-temperature responsive
BraA07g026990.3C	LTR	CCGAAA	875	6	-	Hordeum vulgare		low-temperature responsive
BraA08g008550.3C	LTR	CCGAAA	386	6	-	Hordeum vulgare		low-temperature responsive
BraA08g017380.3C	LTR	CCGAAA	19	6	+	Hordeum vulgare		low-temperature responsive
BraA08g027490.3C	LTR	CCGAAA	558	6	+	Hordeum vulgare		low-temperature responsive
BraA09g015340.3C	LTR	CCGAAA	251	6	+	Hordeum vulgare		low-temperature responsive
BraA09g015340.3C	LTR	CCGAAA	266	6	+	Hordeum vulgare		low-temperature responsive
BraA09g015340.3C	LTR	CCGAAA	281	6	+	Hordeum vulgare		low-temperature responsive
BraA09g015340.3C	LTR	CCGAAA	652	6	-	Hordeum vulgare		low-temperature responsive
BraA09g015340.3C	LTR	CCGAAA	1585	6	+	Hordeum vulgare		low-temperature responsive
BraA01g006200.3C	CGTCA-motif	CGTCA	56	5	-	Hordeum vulgare		MeJA responsive
BraA01g006200.3C	TGACG-motif	TGACG	56	5	+	Hordeum vulgare		MeJA responsive
BraA01g018520.3C	TGACG-motif	TGACG	1412	5	-	Hordeum vulgare		MeJA responsive
BraA01g018520.3C	TGACG-motif	TGACG	1596	5	+	Hordeum vulgare		MeJA responsive
BraA01g018520.3C	TGACG-motif	TGACG	1724	5	+	Hordeum vulgare		MeJA responsive
BraA01g018520.3C	TGACG-motif	TGACG	1727	5	-	Hordeum vulgare		MeJA responsive
BraA01g018520.3C	TGACG-motif	TGACG	1927	5	-	Hordeum vulgare		MeJA responsive
BraA01g018520.3C	CGTCA-motif	CGTCA	1412	5	+	Hordeum vulgare		MeJA responsive
BraA01g018520.3C	CGTCA-motif	CGTCA	1596	5	-	Hordeum vulgare		MeJA responsive
BraA01g018520.3C	CGTCA-motif	CGTCA	1724	5	-	Hordeum vulgare		MeJA responsive
BraA01g018520.3C	CGTCA-motif	CGTCA	1727	5	+	Hordeum vulgare		MeJA responsive
BraA01g018520.3C	CGTCA-motif	CGTCA	1927	5	+	Hordeum vulgare		MeJA responsive
BraA01g018530.3C	CGTCA-motif	CGTCA	1568	5	-	Hordeum vulgare		MeJA responsive
BraA01g018530.3C	TGACG-motif	TGACG	1568	5	+	Hordeum vulgare		MeJA responsive
BraA01g021100.3C	TGACG-motif	TGACG	103	5	-	Hordeum vulgare		MeJA responsive
BraA01g021100.3C	TGACG-motif	TGACG	335	5	-	Hordeum vulgare		MeJA responsive
BraA01g021100.3C	TGACG-motif	TGACG	704	5	-	Hordeum vulgare		MeJA responsive
BraA01g021100.3C	TGACG-motif	TGACG	1933	5	+	Hordeum vulgare		MeJA responsive
BraA01g021100.3C	CGTCA-motif	CGTCA	103	5	+	Hordeum vulgare		MeJA responsive
BraA01g021100.3C	CGTCA-motif	CGTCA	335	5	+	Hordeum vulgare		MeJA responsive
BraA01g021100.3C	CGTCA-motif	CGTCA	704	5	+	Hordeum vulgare		MeJA responsive
BraA01g021100.3C	CGTCA-motif	CGTCA	1933	5	-	Hordeum vulgare		MeJA responsive
BraA01g021110.3C	TGACG-motif	TGACG	1715	5	-	Hordeum vulgare		MeJA responsive
BraA01g021110.3C	TGACG-motif	TGACG	1869	5	+	Hordeum vulgare		MeJA responsive
BraA01g021110.3C	CGTCA-motif	CGTCA	1715	5	+	Hordeum vulgare		MeJA responsive
BraA01g021110.3C	CGTCA-motif	CGTCA	1869	5	-	Hordeum vulgare		MeJA responsive
BraA02g014110.3C	CGTCA-motif	CGTCA	534	5	-	Hordeum vulgare		MeJA responsive
BraA02g014110.3C	TGACG-motif	TGACG	534	5	+	Hordeum vulgare		MeJA responsive
BraA02g024140.3C	CGTCA-motif	CGTCA	1084	5	+	Hordeum vulgare		MeJA responsive
BraA02g024140.3C	TGACG-motif	TGACG	1084	5	-	Hordeum vulgare		MeJA responsive
BraA03g014080.3C	TGACG-motif	TGACG	501	5	+	Hordeum vulgare		MeJA responsive
BraA03g014080.3C	CGTCA-motif	CGTCA	501	5	-	Hordeum vulgare		MeJA responsive
BraA03g053860.3C	TGACG-motif	TGACG	186	5	+	Hordeum vulgare		MeJA responsive
BraA03g053860.3C	CGTCA-motif	CGTCA	186	5	-	Hordeum vulgare		MeJA responsive
BraA03g062290.3C	TGACG-motif	TGACG	48	5	-	Hordeum vulgare		MeJA responsive
BraA03g062290.3C	CGTCA-motif	CGTCA	48	5	+	Hordeum vulgare		MeJA responsive
BraA06g016590.3C	TGACG-motif	TGACG	397	5	+	Hordeum vulgare		MeJA responsive
BraA06g016590.3C	CGTCA-motif	CGTCA	397	5	-	Hordeum vulgare		MeJA responsive
BraA06g043210.3C	TGACG-motif	TGACG	636	5	-	Hordeum vulgare		MeJA responsive
BraA06g043210.3C	CGTCA-motif	CGTCA	636	5	+	Hordeum vulgare		MeJA responsive
BraA07g015330.3C	CGTCA-motif	CGTCA	835	5	-	Hordeum vulgare		MeJA responsive
BraA07g015330.3C	TGACG-motif	TGACG	835	5	+	Hordeum vulgare		MeJA responsive
BraA07g015350.3C	TGACG-motif	TGACG	1966	5	+	Hordeum vulgare		MeJA responsive
BraA07g015350.3C	CGTCA-motif	CGTCA	1966	5	-	Hordeum vulgare		MeJA responsive
BraA07g026980.3C	CGTCA-motif	CGTCA	1129	5	+	Hordeum vulgare		MeJA responsive
BraA07g026980.3C	CGTCA-motif	CGTCA	1681	5	-	Hordeum vulgare		MeJA responsive
BraA07g026980.3C	TGACG-motif	TGACG	1129	5	-	Hordeum vulgare		MeJA responsive
BraA07g026980.3C	TGACG-motif	TGACG	1681	5	+	Hordeum vulgare		MeJA responsive
BraA07g026990.3C	CGTCA-motif	CGTCA	165	5	-	Hordeum vulgare		MeJA responsive
BraA07g026990.3C	CGTCA-motif	CGTCA	555	5	+	Hordeum vulgare		MeJA responsive
BraA07g026990.3C	TGACG-motif	TGACG	165	5	+	Hordeum vulgare		MeJA responsive
BraA07g026990.3C	TGACG-motif	TGACG	555	5	-	Hordeum vulgare		MeJA responsive
BraA07g040330.3C	CGTCA-motif	CGTCA	1742	5	+	Hordeum vulgare		MeJA responsive
BraA07g040330.3C	TGACG-motif	TGACG	1742	5	-	Hordeum vulgare		MeJA responsive
BraA08g008550.3C	CGTCA-motif	CGTCA	1188	5	-	Hordeum vulgare		MeJA responsive
BraA08g008550.3C	TGACG-motif	TGACG	1188	5	+	Hordeum vulgare		MeJA responsive
BraA09g015340.3C	TGACG-motif	TGACG	1845	5	-	Hordeum vulgare		MeJA responsive
BraA09g015340.3C	CGTCA-motif	CGTCA	1845	5	+	Hordeum vulgare		MeJA responsive
BraA10g012300.3C	CGTCA-motif	CGTCA	97	5	-	Hordeum vulgare		MeJA responsive
BraA10g012300.3C	CGTCA-motif	CGTCA	1244	5	-	Hordeum vulgare		MeJA responsive
BraA10g012300.3C	CGTCA-motif	CGTCA	1643	5	-	Hordeum vulgare		MeJA responsive
BraA10g012300.3C	TGACG-motif	TGACG	97	5	+	Hordeum vulgare		MeJA responsive
BraA10g012300.3C	TGACG-motif	TGACG	1244	5	+	Hordeum vulgare		MeJA responsive
BraA10g012300.3C	TGACG-motif	TGACG	1643	5	+	Hordeum vulgare		MeJA responsive
BraA10g012310.3C	TGACG-motif	TGACG	293	5	+	Hordeum vulgare		MeJA responsive
BraA10g012310.3C	TGACG-motif	TGACG	1450	5	-	Hordeum vulgare		MeJA responsive
BraA10g012310.3C	CGTCA-motif	CGTCA	293	5	-	Hordeum vulgare		MeJA responsive
BraA10g012310.3C	CGTCA-motif	CGTCA	1450	5	+	Hordeum vulgare		MeJA responsive
BraA10g012330.3C	TGACG-motif	TGACG	1378	5	-	Hordeum vulgare		MeJA responsive
BraA10g012330.3C	TGACG-motif	TGACG	1564	5	+	Hordeum vulgare		MeJA responsive
BraA10g012330.3C	CGTCA-motif	CGTCA	1378	5	+	Hordeum vulgare		MeJA responsive
BraA10g012330.3C	CGTCA-motif	CGTCA	1564	5	-	Hordeum vulgare		MeJA responsive
BrCOMT8	CAT-box	GCCACT	1723	6	-	Arabidopsis thaliana		meristem expression
BraA01g021100.3C	CAT-box	GCCACT	1156	6	+	Arabidopsis thaliana		meristem expression
BraA01g021110.3C	CAT-box	GCCACT	424	6	-	Arabidopsis thaliana		meristem expression
BraA01g021110.3C	CAT-box	GCCACT	575	6	+	Arabidopsis thaliana		meristem expression
BraA02g014110.3C	CAT-box	GCCACT	1342	6	-	Arabidopsis thaliana		meristem expression
BraA03g014080.3C	CAT-box	GCCACT	1857	6	+	Arabidopsis thaliana		meristem expression
BraA07g015350.3C	CAT-box	GCCACT	1189	6	-	Arabidopsis thaliana		meristem expression
BraA07g026990.3C	CAT-box	GCCACT	925	6	+	Arabidopsis thaliana		meristem expression
BraA07g026990.3C	CAT-box	GCCACT	1725	6	+	Arabidopsis thaliana		meristem expression
BrCOMT8	TCA-element	CCATCTTTTT	1191	9	-	Nicotiana tabacum		salicylic acid responsive
BraA01g006200.3C	TCA-element	TCAGAAGAGG	756	9	+	Brassica oleracea		salicylic acid responsive
BraA01g021100.3C	TCA-element	CCATCTTTTT	350	9	+	Nicotiana tabacum		salicylic acid responsive
BraA01g021100.3C	TCA-element	CCATCTTTTT	1528	9	+	Nicotiana tabacum		salicylic acid responsive
BraA02g024140.3C	TCA-element	CCATCTTTTT	1515	9	-	Nicotiana tabacum		salicylic acid responsive
BraA02g024140.3C	TCA-element	CCATCTTTTT	1536	9	-	Nicotiana tabacum		salicylic acid responsive
BraA06g043210.3C	TCA-element	CCATCTTTTT	10	9	+	Nicotiana tabacum		salicylic acid responsive
BraA06g043210.3C	TCA-element	CCATCTTTTT	145	9	+	Nicotiana tabacum		salicylic acid responsive
BraA07g015350.3C	TCA-element	TCAGAAGAGG	1825	9	+	Brassica oleracea		salicylic acid responsive
BraA07g026980.3C	TCA-element	CCATCTTTTT	985	9	-	Nicotiana tabacum		salicylic acid responsive
BraA08g008560.3C	TCA-element	CCATCTTTTT	1578	9	-	Nicotiana tabacum		salicylic acid responsive
BraA09g015340.3C	TCA-element	CCATCTTTTT	789	9	-	Nicotiana tabacum		salicylic acid responsive
BraA10g012300.3C	TCA-element	CCATCTTTTT	851	9	-	Nicotiana tabacum		salicylic acid responsive
BraA10g012310.3C	TCA-element	CCATCTTTTT	950	9	-	Nicotiana tabacum		salicylic acid responsive
BraA10g012330.3C	TCA-element	CCATCTTTTT	676	10	+	Nicotiana tabacum		salicylic acid responsive
